# Supplementary material for: The reproductive status determines tolerance and resistance to Mycobacterium marinum in Drosophila melanogaster
Source: Evol Med Public Health. 2023 Sep 6;11(1):332–47. doi: 10.1093/emph/eoad029 (PMC10590161; doi:10.1093/emph/eoad029)
Supplement: eoad029_suppl_Supplementary_Material [file eoad029_suppl_supplementary_material.xlsx]

## Sheet: Figure 1a-e (Tolerance males)
RS	Id	DoD	Event
Virgins	0	6	1
Virgins	0	7	1
Virgins	0	19	1
Virgins	0	19	1
Virgins	0	19	1
Virgins	0	30	0
Virgins	0	30	0
Virgins	0	30	0
Virgins	0	30	0
Virgins	0	30	0
Virgins	0	30	0
Virgins	0	30	0
Virgins	0	30	0
Virgins	0	30	0
Virgins	0	30	0
Virgins	0	30	0
Virgins	0	30	0
Virgins	0	30	0
Virgins	0	30	0
Virgins	0	30	0
Virgins	0	30	0
Virgins	0	30	0
Virgins	0	30	0
Virgins	0	30	0
Virgins	0	30	0
Virgins	0	30	0
Virgins	0	30	0
Virgins	0	30	0
Virgins	0	30	0
Virgins	0	30	0
Virgins	0	6	1
Virgins	0	13	1
Virgins	0	14	1
Virgins	0	14	1
Virgins	0	19	1
Virgins	0	19	1
Virgins	0	19	1
Virgins	0	20	1
Virgins	0	22	1
Virgins	0	23	1
Virgins	0	23	1
Virgins	0	30	0
Virgins	0	30	0
Virgins	0	30	0
Virgins	0	30	0
Virgins	0	30	0
Virgins	0	30	0
Virgins	0	30	0
Virgins	0	30	0
Virgins	0	30	0
Virgins	0	30	0
Virgins	0	30	0
Virgins	0	30	0
Virgins	0	30	0
Virgins	0	30	0
Virgins	0	5	1
Virgins	0	9	1
Virgins	0	11	1
Virgins	0	14	1
Virgins	0	14	1
Virgins	0	14	1
Virgins	0	14	1
Virgins	0	17	1
Virgins	0	18	1
Virgins	0	21	1
Virgins	0	21	1
Virgins	0	21	1
Virgins	0	21	1
Virgins	0	21	1
Virgins	0	21	1
Virgins	0	21	1
Virgins	0	21	1
Virgins	0	21	1
Virgins	0	24	1
Virgins	0	28	1
Virgins	0	28	1
Virgins	0	30	0
Virgins	0	30	0
Virgins	0	30	0
Virgins	0	30	0
Virgins	0	30	0
Virgins	50	5	1
Virgins	50	5	1
Virgins	50	13	1
Virgins	50	14	1
Virgins	50	14	1
Virgins	50	14	1
Virgins	50	14	1
Virgins	50	14	1
Virgins	50	15	1
Virgins	50	15	1
Virgins	50	15	1
Virgins	50	15	1
Virgins	50	15	1
Virgins	50	15	1
Virgins	50	15	1
Virgins	50	15	1
Virgins	50	15	1
Virgins	50	19	1
Virgins	50	19	1
Virgins	50	19	1
Virgins	50	19	1
Virgins	50	19	1
Virgins	50	19	1
Virgins	50	19	1
Virgins	50	19	1
Virgins	50	19	1
Virgins	50	19	1
Virgins	50	19	1
Virgins	50	19	1
Virgins	50	19	1
Virgins	50	12	1
Virgins	50	12	1
Virgins	50	13	1
Virgins	50	14	1
Virgins	50	14	1
Virgins	50	14	1
Virgins	50	15	1
Virgins	50	19	1
Virgins	50	19	1
Virgins	50	19	1
Virgins	50	19	1
Virgins	50	19	1
Virgins	50	19	1
Virgins	50	19	1
Virgins	50	19	1
Virgins	50	19	1
Virgins	50	19	1
Virgins	50	19	1
Virgins	50	19	1
Virgins	50	20	1
Virgins	50	20	1
Virgins	50	20	1
Virgins	50	20	1
Virgins	50	20	1
Virgins	50	20	1
Virgins	50	21	1
Virgins	50	22	1
Virgins	50	8	1
Virgins	50	14	1
Virgins	50	14	1
Virgins	50	18	1
Virgins	50	18	1
Virgins	50	18	1
Virgins	50	18	1
Virgins	50	18	1
Virgins	50	18	1
Virgins	50	18	1
Virgins	50	20	1
Virgins	50	20	1
Virgins	50	20	1
Virgins	50	20	1
Virgins	50	20	1
Virgins	50	20	1
Virgins	50	20	1
Virgins	50	20	1
Virgins	50	20	1
Virgins	50	20	1
Virgins	50	20	1
Virgins	50	20	1
Virgins	50	20	1
Virgins	50	20	1
Virgins	50	20	1
Virgins	50	23	1
Virgins	50	28	1
Virgins	500	5	1
Virgins	500	5	1
Virgins	500	5	1
Virgins	500	5	1
Virgins	500	8	1
Virgins	500	11	1
Virgins	500	11	1
Virgins	500	12	1
Virgins	500	12	1
Virgins	500	12	1
Virgins	500	12	1
Virgins	500	12	1
Virgins	500	13	1
Virgins	500	13	1
Virgins	500	13	1
Virgins	500	13	1
Virgins	500	13	1
Virgins	500	13	1
Virgins	500	13	1
Virgins	500	13	1
Virgins	500	13	1
Virgins	500	13	1
Virgins	500	13	1
Virgins	500	13	1
Virgins	500	13	1
Virgins	500	13	1
Virgins	500	13	1
Virgins	500	14	1
Virgins	500	14	1
Virgins	500	14	1
Virgins	500	12	1
Virgins	500	13	1
Virgins	500	14	1
Virgins	500	15	1
Virgins	500	15	1
Virgins	500	15	1
Virgins	500	15	1
Virgins	500	15	1
Virgins	500	16	1
Virgins	500	16	1
Virgins	500	16	1
Virgins	500	16	1
Virgins	500	16	1
Virgins	500	16	1
Virgins	500	16	1
Virgins	500	16	1
Virgins	500	16	1
Virgins	500	16	1
Virgins	500	18	1
Virgins	500	18	1
Virgins	500	18	1
Virgins	500	18	1
Virgins	500	18	1
Virgins	500	18	1
Virgins	500	21	1
Virgins	500	6	1
Virgins	500	11	1
Virgins	500	14	1
Virgins	500	14	1
Virgins	500	14	1
Virgins	500	14	1
Virgins	500	14	1
Virgins	500	14	1
Virgins	500	14	1
Virgins	500	14	1
Virgins	500	14	1
Virgins	500	15	1
Virgins	500	15	1
Virgins	500	15	1
Virgins	500	15	1
Virgins	500	16	1
Virgins	500	16	1
Virgins	500	16	1
Virgins	500	17	1
Virgins	500	17	1
Virgins	500	17	1
Virgins	500	17	1
Virgins	500	17	1
Virgins	500	17	1
Virgins	500	17	1
Virgins	500	18	1
Virgins	500	18	1
Virgins	500	18	1
Virgins	500	18	1
Virgins	500	18	1
Virgins	5000	5	1
Virgins	5000	10	1
Virgins	5000	10	1
Virgins	5000	10	1
Virgins	5000	10	1
Virgins	5000	10	1
Virgins	5000	11	1
Virgins	5000	11	1
Virgins	5000	11	1
Virgins	5000	11	1
Virgins	5000	11	1
Virgins	5000	11	1
Virgins	5000	11	1
Virgins	5000	11	1
Virgins	5000	11	1
Virgins	5000	11	1
Virgins	5000	11	1
Virgins	5000	11	1
Virgins	5000	11	1
Virgins	5000	11	1
Virgins	5000	12	1
Virgins	5000	12	1
Virgins	5000	12	1
Virgins	5000	12	1
Virgins	5000	12	1
Virgins	5000	12	1
Virgins	5000	12	1
Virgins	5000	12	1
Virgins	5000	9	1
Virgins	5000	9	1
Virgins	5000	10	1
Virgins	5000	12	1
Virgins	5000	12	1
Virgins	5000	12	1
Virgins	5000	13	1
Virgins	5000	13	1
Virgins	5000	13	1
Virgins	5000	13	1
Virgins	5000	13	1
Virgins	5000	13	1
Virgins	5000	13	1
Virgins	5000	13	1
Virgins	5000	13	1
Virgins	5000	13	1
Virgins	5000	13	1
Virgins	5000	13	1
Virgins	5000	13	1
Virgins	5000	14	1
Virgins	5000	14	1
Virgins	5000	14	1
Virgins	5000	14	1
Virgins	5000	14	1
Virgins	5000	15	1
Virgins	5000	19	1
Virgins	5000	7	1
Virgins	5000	9	1
Virgins	5000	11	1
Virgins	5000	14	1
Virgins	5000	14	1
Virgins	5000	14	1
Virgins	5000	14	1
Virgins	5000	14	1
Virgins	5000	14	1
Virgins	5000	14	1
Virgins	5000	14	1
Virgins	5000	14	1
Virgins	5000	14	1
Virgins	5000	14	1
Virgins	5000	14	1
Virgins	5000	14	1
Virgins	5000	14	1
Virgins	5000	14	1
Virgins	5000	14	1
Virgins	5000	14	1
Virgins	5000	14	1
Virgins	5000	14	1
Virgins	5000	14	1
Virgins	5000	15	1
Virgins	50000	5	1
Virgins	50000	8	1
Virgins	50000	8	1
Virgins	50000	8	1
Virgins	50000	8	1
Virgins	50000	8	1
Virgins	50000	8	1
Virgins	50000	8	1
Virgins	50000	8	1
Virgins	50000	8	1
Virgins	50000	8	1
Virgins	50000	8	1
Virgins	50000	8	1
Virgins	50000	9	1
Virgins	50000	9	1
Virgins	50000	9	1
Virgins	50000	9	1
Virgins	50000	9	1
Virgins	50000	9	1
Virgins	50000	9	1
Virgins	50000	9	1
Virgins	50000	9	1
Virgins	50000	9	1
Virgins	50000	9	1
Virgins	50000	9	1
Virgins	50000	9	1
Virgins	50000	9	1
Virgins	50000	9	1
Virgins	50000	10	1
Virgins	50000	12	1
Virgins	50000	12	1
Virgins	50000	12	1
Virgins	50000	12	1
Virgins	50000	12	1
Virgins	50000	12	1
Virgins	50000	12	1
Virgins	50000	12	1
Virgins	50000	12	1
Virgins	50000	12	1
Virgins	50000	12	1
Virgins	50000	12	1
Virgins	50000	12	1
Virgins	50000	12	1
Virgins	50000	12	1
Virgins	50000	12	1
Virgins	50000	12	1
Virgins	50000	12	1
Virgins	50000	12	1
Virgins	50000	12	1
Virgins	50000	12	1
Virgins	50000	12	1
Virgins	50000	12	1
Virgins	50000	12	1
Virgins	50000	12	1
Virgins	50000	12	1
Virgins	50000	12	1
Virgins	50000	10	1
Virgins	50000	10	1
Virgins	50000	11	1
Virgins	50000	11	1
Virgins	50000	11	1
Virgins	50000	11	1
Virgins	50000	11	1
Virgins	50000	11	1
Virgins	50000	11	1
Virgins	50000	11	1
Virgins	50000	11	1
Virgins	50000	11	1
Virgins	50000	11	1
Virgins	50000	11	1
Virgins	50000	11	1
Virgins	50000	11	1
Virgins	50000	11	1
Virgins	50000	13	1
Virgins	50000	13	1
Virgins	50000	13	1
Virgins	50000	13	1
Virgins	50000	13	1
Alone	0	7	1
Alone	0	15	1
Alone	0	30	0
Alone	0	30	0
Alone	0	30	0
Alone	0	30	0
Alone	0	30	0
Alone	0	30	0
Alone	0	30	0
Alone	0	30	0
Alone	0	30	0
Alone	0	30	0
Alone	0	30	0
Alone	0	30	0
Alone	0	30	0
Alone	0	30	0
Alone	0	30	0
Alone	0	30	0
Alone	0	30	0
Alone	0	30	0
Alone	0	30	0
Alone	0	30	0
Alone	0	30	0
Alone	0	30	0
Alone	0	30	0
Alone	0	30	0
Alone	0	9	1
Alone	0	12	1
Alone	0	14	1
Alone	0	14	1
Alone	0	16	1
Alone	0	19	1
Alone	0	19	1
Alone	0	22	1
Alone	0	23	1
Alone	0	30	0
Alone	0	30	0
Alone	0	30	0
Alone	0	30	0
Alone	0	30	0
Alone	0	30	0
Alone	0	30	0
Alone	0	30	0
Alone	0	30	0
Alone	0	30	0
Alone	0	30	0
Alone	0	30	0
Alone	0	30	0
Alone	0	30	0
Alone	0	30	0
Alone	0	30	0
Alone	0	30	0
Alone	0	14	1
Alone	0	14	1
Alone	0	14	1
Alone	0	14	1
Alone	0	18	1
Alone	0	18	1
Alone	0	18	1
Alone	0	21	1
Alone	0	21	1
Alone	0	21	1
Alone	0	21	1
Alone	0	21	1
Alone	0	21	1
Alone	0	21	1
Alone	0	21	1
Alone	0	21	1
Alone	0	21	1
Alone	0	21	1
Alone	0	21	1
Alone	0	21	1
Alone	0	23	1
Alone	0	24	1
Alone	0	24	1
Alone	0	25	1
Alone	0	28	1
Alone	0	30	0
Alone	0	30	0
Alone	0	30	0
Alone	0	30	0
Alone	50	7	1
Alone	50	7	1
Alone	50	7	1
Alone	50	15	1
Alone	50	15	1
Alone	50	15	1
Alone	50	15	1
Alone	50	15	1
Alone	50	15	1
Alone	50	15	1
Alone	50	15	1
Alone	50	19	1
Alone	50	19	1
Alone	50	19	1
Alone	50	19	1
Alone	50	19	1
Alone	50	19	1
Alone	50	19	1
Alone	50	19	1
Alone	50	19	1
Alone	50	19	1
Alone	50	19	1
Alone	50	19	1
Alone	50	19	1
Alone	50	19	1
Alone	50	19	1
Alone	50	19	1
Alone	50	19	1
Alone	50	19	1
Alone	50	19	1
Alone	50	8	1
Alone	50	14	1
Alone	50	14	1
Alone	50	16	1
Alone	50	16	1
Alone	50	19	1
Alone	50	19	1
Alone	50	19	1
Alone	50	19	1
Alone	50	19	1
Alone	50	19	1
Alone	50	19	1
Alone	50	19	1
Alone	50	19	1
Alone	50	19	1
Alone	50	19	1
Alone	50	19	1
Alone	50	19	1
Alone	50	19	1
Alone	50	19	1
Alone	50	19	1
Alone	50	19	1
Alone	50	19	1
Alone	50	20	1
Alone	50	20	1
Alone	50	20	1
Alone	50	20	1
Alone	50	7	1
Alone	50	14	1
Alone	50	16	1
Alone	50	16	1
Alone	50	18	1
Alone	50	18	1
Alone	50	18	1
Alone	50	18	1
Alone	50	18	1
Alone	50	20	1
Alone	50	20	1
Alone	50	20	1
Alone	50	20	1
Alone	50	20	1
Alone	50	20	1
Alone	50	20	1
Alone	50	20	1
Alone	50	20	1
Alone	50	20	1
Alone	50	20	1
Alone	50	20	1
Alone	50	20	1
Alone	50	20	1
Alone	50	20	1
Alone	50	20	1
Alone	50	25	1
Alone	500	12	1
Alone	500	13	1
Alone	500	13	1
Alone	500	13	1
Alone	500	13	1
Alone	500	13	1
Alone	500	13	1
Alone	500	13	1
Alone	500	13	1
Alone	500	13	1
Alone	500	13	1
Alone	500	13	1
Alone	500	13	1
Alone	500	13	1
Alone	500	13	1
Alone	500	13	1
Alone	500	14	1
Alone	500	14	1
Alone	500	14	1
Alone	500	14	1
Alone	500	14	1
Alone	500	14	1
Alone	500	14	1
Alone	500	14	1
Alone	500	14	1
Alone	500	15	1
Alone	500	9	1
Alone	500	12	1
Alone	500	13	1
Alone	500	14	1
Alone	500	14	1
Alone	500	14	1
Alone	500	14	1
Alone	500	14	1
Alone	500	14	1
Alone	500	14	1
Alone	500	14	1
Alone	500	15	1
Alone	500	15	1
Alone	500	15	1
Alone	500	15	1
Alone	500	16	1
Alone	500	16	1
Alone	500	16	1
Alone	500	16	1
Alone	500	18	1
Alone	500	18	1
Alone	500	18	1
Alone	500	18	1
Alone	500	18	1
Alone	500	18	1
Alone	500	5	1
Alone	500	11	1
Alone	500	14	1
Alone	500	14	1
Alone	500	14	1
Alone	500	14	1
Alone	500	14	1
Alone	500	14	1
Alone	500	14	1
Alone	500	15	1
Alone	500	15	1
Alone	500	15	1
Alone	500	16	1
Alone	500	16	1
Alone	500	16	1
Alone	500	16	1
Alone	500	17	1
Alone	500	17	1
Alone	500	17	1
Alone	500	18	1
Alone	500	18	1
Alone	500	18	1
Alone	500	21	1
Alone	500	21	1
Alone	5000	5	1
Alone	5000	5	1
Alone	5000	6	1
Alone	5000	10	1
Alone	5000	11	1
Alone	5000	11	1
Alone	5000	11	1
Alone	5000	11	1
Alone	5000	11	1
Alone	5000	11	1
Alone	5000	11	1
Alone	5000	11	1
Alone	5000	11	1
Alone	5000	11	1
Alone	5000	11	1
Alone	5000	11	1
Alone	5000	12	1
Alone	5000	12	1
Alone	5000	12	1
Alone	5000	12	1
Alone	5000	13	1
Alone	5000	13	1
Alone	5000	13	1
Alone	5000	13	1
Alone	5000	13	1
Alone	5000	13	1
Alone	5000	13	1
Alone	5000	13	1
Alone	5000	13	1
Alone	5000	13	1
Alone	5000	12	1
Alone	5000	13	1
Alone	5000	13	1
Alone	5000	13	1
Alone	5000	13	1
Alone	5000	13	1
Alone	5000	13	1
Alone	5000	13	1
Alone	5000	13	1
Alone	5000	13	1
Alone	5000	13	1
Alone	5000	13	1
Alone	5000	13	1
Alone	5000	13	1
Alone	5000	14	1
Alone	5000	14	1
Alone	5000	14	1
Alone	5000	14	1
Alone	5000	14	1
Alone	5000	14	1
Alone	5000	14	1
Alone	5000	14	1
Alone	5000	14	1
Alone	5000	14	1
Alone	5000	14	1
Alone	5000	14	1
Alone	5000	14	1
Alone	5000	14	1
Alone	5000	14	1
Alone	5000	14	1
Alone	5000	14	1
Alone	5000	14	1
Alone	5000	14	1
Alone	5000	14	1
Alone	5000	14	1
Alone	5000	14	1
Alone	5000	14	1
Alone	5000	14	1
Alone	5000	14	1
Alone	5000	14	1
Alone	5000	15	1
Alone	5000	15	1
Alone	5000	15	1
Alone	5000	16	1
Alone	5000	16	1
Alone	5000	17	1
Alone	5000	18	1
Alone	50000	8	1
Alone	50000	8	1
Alone	50000	8	1
Alone	50000	9	1
Alone	50000	9	1
Alone	50000	9	1
Alone	50000	9	1
Alone	50000	9	1
Alone	50000	9	1
Alone	50000	9	1
Alone	50000	10	1
Alone	50000	10	1
Alone	50000	10	1
Alone	50000	10	1
Alone	50000	10	1
Alone	50000	10	1
Alone	50000	10	1
Alone	50000	10	1
Alone	50000	10	1
Alone	50000	10	1
Alone	50000	10	1
Alone	50000	10	1
Alone	50000	10	1
Alone	50000	10	1
Alone	50000	11	1
Alone	50000	11	1
Alone	50000	12	1
Alone	50000	12	1
Alone	50000	8	1
Alone	50000	8	1
Alone	50000	10	1
Alone	50000	10	1
Alone	50000	12	1
Alone	50000	12	1
Alone	50000	12	1
Alone	50000	12	1
Alone	50000	12	1
Alone	50000	12	1
Alone	50000	12	1
Alone	50000	12	1
Alone	50000	12	1
Alone	50000	12	1
Alone	50000	12	1
Alone	50000	12	1
Alone	50000	12	1
Alone	50000	12	1
Alone	50000	12	1
Alone	50000	12	1
Alone	50000	12	1
Alone	50000	12	1
Alone	50000	12	1
Alone	50000	12	1
Alone	50000	12	1
Alone	50000	12	1
Alone	50000	12	1
Alone	50000	12	1
Alone	50000	5	1
Alone	50000	9	1
Alone	50000	10	1
Alone	50000	11	1
Alone	50000	11	1
Alone	50000	13	1
Alone	50000	13	1
Alone	50000	13	1
Alone	50000	13	1
Alone	50000	13	1
Alone	50000	13	1
Alone	50000	13	1
Alone	50000	13	1
Alone	50000	13	1
Alone	50000	13	1
Alone	50000	13	1
Alone	50000	13	1
Alone	50000	13	1
Alone	50000	13	1
Alone	50000	13	1
Alone	50000	13	1
Alone	50000	13	1
Alone	50000	13	1
Alone	50000	13	1
Alone	50000	13	1
Alone	50000	13	1
Alone	50000	13	1
Together	0	5	1
Together	0	5	1
Together	0	11	1
Together	0	19	1
Together	0	19	1
Together	0	19	1
Together	0	19	1
Together	0	19	1
Together	0	19	1
Together	0	19	1
Together	0	19	1
Together	0	22	1
Together	0	23	1
Together	0	30	0
Together	0	30	0
Together	0	30	0
Together	0	30	0
Together	0	30	0
Together	0	30	0
Together	0	30	0
Together	0	30	0
Together	0	30	0
Together	0	30	0
Together	0	30	0
Together	0	30	0
Together	0	30	0
Together	0	30	0
Together	0	30	0
Together	0	30	0
Together	0	30	0
Together	0	12	1
Together	0	14	1
Together	0	15	1
Together	0	16	1
Together	0	19	1
Together	0	19	1
Together	0	19	1
Together	0	19	1
Together	0	19	1
Together	0	22	1
Together	0	23	1
Together	0	30	0
Together	0	30	0
Together	0	30	0
Together	0	30	0
Together	0	30	0
Together	0	30	0
Together	0	30	0
Together	0	30	0
Together	0	30	0
Together	0	30	0
Together	0	30	0
Together	0	30	0
Together	0	8	1
Together	0	14	1
Together	0	21	1
Together	0	24	1
Together	0	25	1
Together	0	27	1
Together	0	28	1
Together	0	30	0
Together	0	30	0
Together	0	30	0
Together	0	30	0
Together	0	30	0
Together	0	30	0
Together	0	30	0
Together	0	30	0
Together	0	30	0
Together	0	30	0
Together	0	30	0
Together	0	30	0
Together	0	30	0
Together	0	30	0
Together	0	30	0
Together	0	30	0
Together	0	30	0
Together	0	30	0
Together	0	30	0
Together	0	30	0
Together	0	30	0
Together	50	5	1
Together	50	5	1
Together	50	7	1
Together	50	7	1
Together	50	14	1
Together	50	14	1
Together	50	14	1
Together	50	14	1
Together	50	15	1
Together	50	15	1
Together	50	15	1
Together	50	15	1
Together	50	15	1
Together	50	19	1
Together	50	19	1
Together	50	19	1
Together	50	19	1
Together	50	19	1
Together	50	19	1
Together	50	19	1
Together	50	19	1
Together	50	19	1
Together	50	19	1
Together	50	19	1
Together	50	19	1
Together	50	19	1
Together	50	19	1
Together	50	19	1
Together	50	19	1
Together	50	19	1
Together	50	9	1
Together	50	9	1
Together	50	12	1
Together	50	15	1
Together	50	16	1
Together	50	16	1
Together	50	19	1
Together	50	19	1
Together	50	19	1
Together	50	19	1
Together	50	19	1
Together	50	19	1
Together	50	19	1
Together	50	19	1
Together	50	19	1
Together	50	19	1
Together	50	19	1
Together	50	19	1
Together	50	19	1
Together	50	19	1
Together	50	19	1
Together	50	19	1
Together	50	19	1
Together	50	19	1
Together	50	19	1
Together	50	19	1
Together	50	19	1
Together	50	19	1
Together	50	8	1
Together	50	14	1
Together	50	14	1
Together	50	17	1
Together	50	17	1
Together	50	18	1
Together	50	18	1
Together	50	18	1
Together	50	18	1
Together	50	18	1
Together	50	18	1
Together	50	18	1
Together	50	20	1
Together	50	20	1
Together	50	20	1
Together	50	20	1
Together	50	20	1
Together	50	20	1
Together	50	20	1
Together	50	20	1
Together	50	22	1
Together	50	25	1
Together	500	5	1
Together	500	7	1
Together	500	9	1
Together	500	9	1
Together	500	11	1
Together	500	12	1
Together	500	12	1
Together	500	12	1
Together	500	12	1
Together	500	12	1
Together	500	12	1
Together	500	12	1
Together	500	13	1
Together	500	13	1
Together	500	13	1
Together	500	13	1
Together	500	13	1
Together	500	13	1
Together	500	13	1
Together	500	14	1
Together	500	14	1
Together	500	14	1
Together	500	15	1
Together	500	12	1
Together	500	12	1
Together	500	14	1
Together	500	14	1
Together	500	14	1
Together	500	15	1
Together	500	15	1
Together	500	15	1
Together	500	15	1
Together	500	15	1
Together	500	15	1
Together	500	16	1
Together	500	16	1
Together	500	16	1
Together	500	16	1
Together	500	16	1
Together	500	16	1
Together	500	16	1
Together	500	16	1
Together	500	16	1
Together	500	18	1
Together	500	18	1
Together	500	18	1
Together	500	18	1
Together	500	18	1
Together	500	14	1
Together	500	14	1
Together	500	14	1
Together	500	14	1
Together	500	14	1
Together	500	16	1
Together	500	16	1
Together	500	17	1
Together	500	17	1
Together	500	17	1
Together	500	17	1
Together	500	17	1
Together	500	18	1
Together	500	18	1
Together	500	18	1
Together	500	18	1
Together	500	18	1
Together	500	21	1
Together	500	21	1
Together	500	21	1
Together	5000	5	1
Together	5000	5	1
Together	5000	9	1
Together	5000	9	1
Together	5000	9	1
Together	5000	9	1
Together	5000	10	1
Together	5000	10	1
Together	5000	10	1
Together	5000	10	1
Together	5000	10	1
Together	5000	10	1
Together	5000	10	1
Together	5000	10	1
Together	5000	11	1
Together	5000	11	1
Together	5000	11	1
Together	5000	11	1
Together	5000	11	1
Together	5000	11	1
Together	5000	11	1
Together	5000	11	1
Together	5000	11	1
Together	5000	11	1
Together	5000	12	1
Together	5000	12	1
Together	5000	12	1
Together	5000	12	1
Together	5000	12	1
Together	5000	13	1
Together	5000	7	1
Together	5000	7	1
Together	5000	9	1
Together	5000	12	1
Together	5000	12	1
Together	5000	12	1
Together	5000	12	1
Together	5000	12	1
Together	5000	13	1
Together	5000	13	1
Together	5000	13	1
Together	5000	13	1
Together	5000	13	1
Together	5000	13	1
Together	5000	13	1
Together	5000	13	1
Together	5000	13	1
Together	5000	13	1
Together	5000	13	1
Together	5000	13	1
Together	5000	13	1
Together	5000	14	1
Together	5000	15	1
Together	5000	15	1
Together	5000	14	1
Together	5000	14	1
Together	5000	14	1
Together	5000	14	1
Together	5000	14	1
Together	5000	14	1
Together	5000	14	1
Together	5000	14	1
Together	5000	14	1
Together	5000	14	1
Together	5000	14	1
Together	5000	14	1
Together	5000	14	1
Together	5000	14	1
Together	5000	14	1
Together	5000	14	1
Together	5000	14	1
Together	5000	14	1
Together	5000	14	1
Together	5000	14	1
Together	5000	14	1
Together	5000	14	1
Together	5000	14	1
Together	5000	15	1
Together	5000	15	1
Together	5000	15	1
Together	5000	15	1
Together	5000	15	1
Together	5000	15	1
Together	50000	5	1
Together	50000	5	1
Together	50000	5	1
Together	50000	5	1
Together	50000	5	1
Together	50000	6	1
Together	50000	6	1
Together	50000	6	1
Together	50000	6	1
Together	50000	6	1
Together	50000	7	1
Together	50000	7	1
Together	50000	7	1
Together	50000	7	1
Together	50000	7	1
Together	50000	8	1
Together	50000	8	1
Together	50000	8	1
Together	50000	8	1
Together	50000	8	1
Together	50000	8	1
Together	50000	8	1
Together	50000	8	1
Together	50000	8	1
Together	50000	8	1
Together	50000	8	1
Together	50000	9	1
Together	50000	9	1
Together	50000	9	1
Together	50000	9	1
Together	50000	9	1
Together	50000	9	1
Together	50000	9	1
Together	50000	10	1
Together	50000	10	1
Together	50000	10	1
Together	50000	12	1
Together	50000	12	1
Together	50000	12	1
Together	50000	12	1
Together	50000	12	1
Together	50000	12	1
Together	50000	12	1
Together	50000	12	1
Together	50000	12	1
Together	50000	12	1
Together	50000	12	1
Together	50000	12	1
Together	50000	12	1
Together	50000	12	1
Together	50000	12	1
Together	50000	12	1
Together	50000	12	1
Together	50000	12	1
Together	50000	12	1
Together	50000	7	1
Together	50000	9	1
Together	50000	9	1
Together	50000	10	1
Together	50000	11	1
Together	50000	11	1
Together	50000	11	1
Together	50000	11	1
Together	50000	11	1
Together	50000	11	1
Together	50000	11	1
Together	50000	11	1
Together	50000	11	1
Together	50000	11	1
Together	50000	11	1
Together	50000	11	1
Together	50000	13	1
Together	50000	13	1
Together	50000	13	1
Together	50000	13	1
Together	50000	13	1
Together	50000	13	1
Together	50000	13	1
Together	50000	13	1
Together	50000	13	1
Together	50000	13	1

## Sheet: Figure 1a-e (Tolerance females)
RS	Id	DoD	Event
Virgins	0	10	1
Virgins	0	10	1
Virgins	0	10	1
Virgins	0	10	1
Virgins	0	10	1
Virgins	0	13	1
Virgins	0	13	1
Virgins	0	14	1
Virgins	0	15	1
Virgins	0	15	1
Virgins	0	19	1
Virgins	0	19	1
Virgins	0	21	1
Virgins	0	30	0
Virgins	0	30	0
Virgins	0	30	0
Virgins	0	30	0
Virgins	0	30	0
Virgins	0	30	0
Virgins	0	30	0
Virgins	0	30	0
Virgins	0	30	0
Virgins	0	30	0
Virgins	0	30	0
Virgins	0	30	0
Virgins	0	30	0
Virgins	0	30	0
Virgins	0	30	0
Virgins	0	30	0
Virgins	0	30	0
Virgins	0	19	1
Virgins	0	19	1
Virgins	0	20	1
Virgins	0	23	1
Virgins	0	23	1
Virgins	0	30	0
Virgins	0	30	0
Virgins	0	30	0
Virgins	0	30	0
Virgins	0	30	0
Virgins	0	30	0
Virgins	0	30	0
Virgins	0	30	0
Virgins	0	30	0
Virgins	0	30	0
Virgins	0	30	0
Virgins	0	30	0
Virgins	0	30	0
Virgins	0	30	0
Virgins	0	30	0
Virgins	0	30	0
Virgins	0	30	0
Virgins	0	30	0
Virgins	0	30	0
Virgins	0	30	0
Virgins	0	30	0
Virgins	0	5	1
Virgins	0	7	1
Virgins	0	7	1
Virgins	0	10	1
Virgins	0	14	1
Virgins	0	14	1
Virgins	0	14	1
Virgins	0	14	1
Virgins	0	16	1
Virgins	0	16	1
Virgins	0	16	1
Virgins	0	16	1
Virgins	0	17	1
Virgins	0	18	1
Virgins	0	18	1
Virgins	0	18	1
Virgins	0	21	1
Virgins	0	21	1
Virgins	0	21	1
Virgins	0	23	1
Virgins	0	28	1
Virgins	0	28	1
Virgins	0	30	0
Virgins	50	5	1
Virgins	50	5	1
Virgins	50	5	1
Virgins	50	5	1
Virgins	50	14	1
Virgins	50	14	1
Virgins	50	15	1
Virgins	50	19	1
Virgins	50	19	1
Virgins	50	19	1
Virgins	50	19	1
Virgins	50	19	1
Virgins	50	19	1
Virgins	50	19	1
Virgins	50	19	1
Virgins	50	19	1
Virgins	50	19	1
Virgins	50	19	1
Virgins	50	19	1
Virgins	50	19	1
Virgins	50	19	1
Virgins	50	19	1
Virgins	50	19	1
Virgins	50	19	1
Virgins	50	19	1
Virgins	50	19	1
Virgins	50	6	1
Virgins	50	8	1
Virgins	50	9	1
Virgins	50	16	1
Virgins	50	19	1
Virgins	50	19	1
Virgins	50	19	1
Virgins	50	19	1
Virgins	50	19	1
Virgins	50	19	1
Virgins	50	19	1
Virgins	50	19	1
Virgins	50	19	1
Virgins	50	19	1
Virgins	50	19	1
Virgins	50	19	1
Virgins	50	19	1
Virgins	50	19	1
Virgins	50	19	1
Virgins	50	19	1
Virgins	50	19	1
Virgins	50	19	1
Virgins	50	19	1
Virgins	50	20	1
Virgins	50	22	1
Virgins	50	6	1
Virgins	50	6	1
Virgins	50	7	1
Virgins	50	9	1
Virgins	50	11	1
Virgins	50	14	1
Virgins	50	15	1
Virgins	50	15	1
Virgins	50	15	1
Virgins	50	16	1
Virgins	50	16	1
Virgins	50	16	1
Virgins	50	17	1
Virgins	50	17	1
Virgins	50	17	1
Virgins	50	18	1
Virgins	50	18	1
Virgins	50	18	1
Virgins	50	18	1
Virgins	50	18	1
Virgins	50	20	1
Virgins	50	20	1
Virgins	50	23	1
Virgins	50	23	1
Virgins	500	9	1
Virgins	500	12	1
Virgins	500	12	1
Virgins	500	12	1
Virgins	500	12	1
Virgins	500	12	1
Virgins	500	13	1
Virgins	500	13	1
Virgins	500	13	1
Virgins	500	13	1
Virgins	500	13	1
Virgins	500	13	1
Virgins	500	13	1
Virgins	500	13	1
Virgins	500	13	1
Virgins	500	13	1
Virgins	500	13	1
Virgins	500	13	1
Virgins	500	13	1
Virgins	500	13	1
Virgins	500	13	1
Virgins	500	13	1
Virgins	500	13	1
Virgins	500	13	1
Virgins	500	13	1
Virgins	500	14	1
Virgins	500	19	1
Virgins	500	19	1
Virgins	500	12	1
Virgins	500	13	1
Virgins	500	14	1
Virgins	500	14	1
Virgins	500	14	1
Virgins	500	14	1
Virgins	500	14	1
Virgins	500	14	1
Virgins	500	14	1
Virgins	500	15	1
Virgins	500	15	1
Virgins	500	15	1
Virgins	500	16	1
Virgins	500	16	1
Virgins	500	16	1
Virgins	500	16	1
Virgins	500	16	1
Virgins	500	16	1
Virgins	500	16	1
Virgins	500	16	1
Virgins	500	16	1
Virgins	500	18	1
Virgins	500	18	1
Virgins	500	18	1
Virgins	500	18	1
Virgins	500	8	1
Virgins	500	11	1
Virgins	500	14	1
Virgins	500	14	1
Virgins	500	14	1
Virgins	500	14	1
Virgins	500	14	1
Virgins	500	14	1
Virgins	500	14	1
Virgins	500	15	1
Virgins	500	15	1
Virgins	500	15	1
Virgins	500	15	1
Virgins	500	15	1
Virgins	500	15	1
Virgins	500	16	1
Virgins	500	16	1
Virgins	500	16	1
Virgins	500	17	1
Virgins	500	17	1
Virgins	500	17	1
Virgins	500	17	1
Virgins	500	18	1
Virgins	500	18	1
Virgins	500	18	1
Virgins	5000	5	1
Virgins	5000	6	1
Virgins	5000	9	1
Virgins	5000	10	1
Virgins	5000	10	1
Virgins	5000	10	1
Virgins	5000	10	1
Virgins	5000	10	1
Virgins	5000	10	1
Virgins	5000	10	1
Virgins	5000	10	1
Virgins	5000	10	1
Virgins	5000	11	1
Virgins	5000	11	1
Virgins	5000	11	1
Virgins	5000	11	1
Virgins	5000	11	1
Virgins	5000	11	1
Virgins	5000	11	1
Virgins	5000	11	1
Virgins	5000	11	1
Virgins	5000	11	1
Virgins	5000	12	1
Virgins	5000	12	1
Virgins	5000	12	1
Virgins	5000	12	1
Virgins	5000	12	1
Virgins	5000	12	1
Virgins	5000	12	1
Virgins	5000	7	1
Virgins	5000	7	1
Virgins	5000	8	1
Virgins	5000	9	1
Virgins	5000	10	1
Virgins	5000	10	1
Virgins	5000	12	1
Virgins	5000	12	1
Virgins	5000	12	1
Virgins	5000	12	1
Virgins	5000	12	1
Virgins	5000	12	1
Virgins	5000	13	1
Virgins	5000	13	1
Virgins	5000	13	1
Virgins	5000	13	1
Virgins	5000	13	1
Virgins	5000	13	1
Virgins	5000	13	1
Virgins	5000	13	1
Virgins	5000	13	1
Virgins	5000	13	1
Virgins	5000	13	1
Virgins	5000	13	1
Virgins	5000	14	1
Virgins	5000	14	1
Virgins	5000	8	1
Virgins	5000	9	1
Virgins	5000	9	1
Virgins	5000	10	1
Virgins	5000	11	1
Virgins	5000	14	1
Virgins	5000	14	1
Virgins	5000	14	1
Virgins	5000	14	1
Virgins	5000	14	1
Virgins	5000	14	1
Virgins	5000	14	1
Virgins	5000	14	1
Virgins	5000	14	1
Virgins	5000	14	1
Virgins	5000	14	1
Virgins	5000	14	1
Virgins	5000	14	1
Virgins	5000	14	1
Virgins	5000	15	1
Virgins	50000	5	1
Virgins	50000	6	1
Virgins	50000	8	1
Virgins	50000	8	1
Virgins	50000	9	1
Virgins	50000	9	1
Virgins	50000	9	1
Virgins	50000	9	1
Virgins	50000	9	1
Virgins	50000	9	1
Virgins	50000	9	1
Virgins	50000	10	1
Virgins	50000	10	1
Virgins	50000	10	1
Virgins	50000	10	1
Virgins	50000	10	1
Virgins	50000	10	1
Virgins	50000	10	1
Virgins	50000	10	1
Virgins	50000	10	1
Virgins	50000	10	1
Virgins	50000	10	1
Virgins	50000	10	1
Virgins	50000	10	1
Virgins	50000	10	1
Virgins	50000	10	1
Virgins	50000	11	1
Virgins	50000	11	1
Virgins	50000	11	1
Virgins	50000	6	1
Virgins	50000	7	1
Virgins	50000	8	1
Virgins	50000	8	1
Virgins	50000	9	1
Virgins	50000	10	1
Virgins	50000	10	1
Virgins	50000	10	1
Virgins	50000	12	1
Virgins	50000	12	1
Virgins	50000	12	1
Virgins	50000	12	1
Virgins	50000	12	1
Virgins	50000	12	1
Virgins	50000	12	1
Virgins	50000	12	1
Virgins	50000	12	1
Virgins	50000	12	1
Virgins	50000	12	1
Virgins	50000	12	1
Virgins	50000	12	1
Virgins	50000	7	1
Virgins	50000	11	1
Virgins	50000	11	1
Virgins	50000	11	1
Virgins	50000	11	1
Virgins	50000	11	1
Virgins	50000	11	1
Virgins	50000	11	1
Virgins	50000	11	1
Virgins	50000	11	1
Virgins	50000	11	1
Virgins	50000	13	1
Virgins	50000	13	1
Virgins	50000	13	1
Virgins	50000	13	1
Virgins	50000	13	1
Virgins	50000	13	1
Alone	0	14	1
Alone	0	14	1
Alone	0	19	1
Alone	0	19	1
Alone	0	22	1
Alone	0	30	0
Alone	0	30	0
Alone	0	30	0
Alone	0	30	0
Alone	0	30	0
Alone	0	30	0
Alone	0	30	0
Alone	0	30	0
Alone	0	30	0
Alone	0	30	0
Alone	0	30	0
Alone	0	30	0
Alone	0	30	0
Alone	0	30	0
Alone	0	30	0
Alone	0	30	0
Alone	0	30	0
Alone	0	30	0
Alone	0	30	0
Alone	0	30	0
Alone	0	30	0
Alone	0	30	0
Alone	0	30	0
Alone	0	30	0
Alone	0	12	1
Alone	0	13	1
Alone	0	16	1
Alone	0	19	1
Alone	0	19	1
Alone	0	19	1
Alone	0	20	1
Alone	0	23	1
Alone	0	23	1
Alone	0	23	1
Alone	0	30	0
Alone	0	30	0
Alone	0	30	0
Alone	0	30	0
Alone	0	30	0
Alone	0	30	0
Alone	0	30	0
Alone	0	30	0
Alone	0	30	0
Alone	0	30	0
Alone	0	30	0
Alone	0	30	0
Alone	0	30	0
Alone	0	30	0
Alone	0	30	0
Alone	0	30	0
Alone	0	30	0
Alone	0	10	1
Alone	0	15	1
Alone	0	23	1
Alone	0	23	1
Alone	0	23	1
Alone	0	25	1
Alone	0	28	1
Alone	0	30	0
Alone	0	30	0
Alone	0	30	0
Alone	0	30	0
Alone	0	30	0
Alone	0	30	0
Alone	0	30	0
Alone	0	30	0
Alone	0	30	0
Alone	0	30	0
Alone	0	30	0
Alone	0	30	0
Alone	0	30	0
Alone	0	30	0
Alone	0	30	0
Alone	0	30	0
Alone	0	30	0
Alone	0	30	0
Alone	0	30	0
Alone	0	30	0
Alone	50	11	1
Alone	50	11	1
Alone	50	11	1
Alone	50	12	1
Alone	50	13	1
Alone	50	14	1
Alone	50	14	1
Alone	50	14	1
Alone	50	14	1
Alone	50	14	1
Alone	50	14	1
Alone	50	15	1
Alone	50	15	1
Alone	50	15	1
Alone	50	15	1
Alone	50	15	1
Alone	50	19	1
Alone	50	19	1
Alone	50	19	1
Alone	50	19	1
Alone	50	19	1
Alone	50	19	1
Alone	50	19	1
Alone	50	19	1
Alone	50	19	1
Alone	50	19	1
Alone	50	19	1
Alone	50	19	1
Alone	50	6	1
Alone	50	7	1
Alone	50	12	1
Alone	50	13	1
Alone	50	14	1
Alone	50	15	1
Alone	50	15	1
Alone	50	16	1
Alone	50	16	1
Alone	50	16	1
Alone	50	16	1
Alone	50	16	1
Alone	50	16	1
Alone	50	16	1
Alone	50	19	1
Alone	50	19	1
Alone	50	19	1
Alone	50	19	1
Alone	50	19	1
Alone	50	19	1
Alone	50	19	1
Alone	50	19	1
Alone	50	19	1
Alone	50	19	1
Alone	50	19	1
Alone	50	19	1
Alone	50	19	1
Alone	50	19	1
Alone	50	19	1
Alone	50	14	1
Alone	50	15	1
Alone	50	15	1
Alone	50	16	1
Alone	50	17	1
Alone	50	17	1
Alone	50	17	1
Alone	50	17	1
Alone	50	17	1
Alone	50	17	1
Alone	50	18	1
Alone	50	18	1
Alone	50	18	1
Alone	50	18	1
Alone	50	18	1
Alone	50	18	1
Alone	50	18	1
Alone	50	20	1
Alone	50	20	1
Alone	50	20	1
Alone	50	20	1
Alone	50	20	1
Alone	50	20	1
Alone	50	20	1
Alone	50	20	1
Alone	50	20	1
Alone	50	23	1
Alone	500	5	1
Alone	500	5	1
Alone	500	5	1
Alone	500	12	1
Alone	500	12	1
Alone	500	12	1
Alone	500	13	1
Alone	500	13	1
Alone	500	13	1
Alone	500	13	1
Alone	500	13	1
Alone	500	13	1
Alone	500	13	1
Alone	500	13	1
Alone	500	13	1
Alone	500	13	1
Alone	500	13	1
Alone	500	13	1
Alone	500	13	1
Alone	500	13	1
Alone	500	13	1
Alone	500	14	1
Alone	500	14	1
Alone	500	10	1
Alone	500	12	1
Alone	500	12	1
Alone	500	13	1
Alone	500	13	1
Alone	500	13	1
Alone	500	13	1
Alone	500	14	1
Alone	500	14	1
Alone	500	14	1
Alone	500	15	1
Alone	500	15	1
Alone	500	15	1
Alone	500	15	1
Alone	500	16	1
Alone	500	16	1
Alone	500	16	1
Alone	500	16	1
Alone	500	16	1
Alone	500	16	1
Alone	500	16	1
Alone	500	16	1
Alone	500	16	1
Alone	500	16	1
Alone	500	16	1
Alone	500	16	1
Alone	500	16	1
Alone	500	5	1
Alone	500	6	1
Alone	500	14	1
Alone	500	14	1
Alone	500	14	1
Alone	500	14	1
Alone	500	15	1
Alone	500	15	1
Alone	500	15	1
Alone	500	15	1
Alone	500	15	1
Alone	500	16	1
Alone	500	16	1
Alone	500	16	1
Alone	500	16	1
Alone	500	16	1
Alone	500	16	1
Alone	500	17	1
Alone	500	17	1
Alone	500	17	1
Alone	500	18	1
Alone	500	21	1
Alone	5000	6	1
Alone	5000	6	1
Alone	5000	7	1
Alone	5000	7	1
Alone	5000	9	1
Alone	5000	10	1
Alone	5000	10	1
Alone	5000	10	1
Alone	5000	10	1
Alone	5000	10	1
Alone	5000	10	1
Alone	5000	11	1
Alone	5000	11	1
Alone	5000	11	1
Alone	5000	11	1
Alone	5000	11	1
Alone	5000	12	1
Alone	5000	12	1
Alone	5000	12	1
Alone	5000	12	1
Alone	5000	12	1
Alone	5000	12	1
Alone	5000	12	1
Alone	5000	12	1
Alone	5000	12	1
Alone	5000	6	1
Alone	5000	10	1
Alone	5000	10	1
Alone	5000	12	1
Alone	5000	12	1
Alone	5000	12	1
Alone	5000	12	1
Alone	5000	12	1
Alone	5000	13	1
Alone	5000	13	1
Alone	5000	13	1
Alone	5000	13	1
Alone	5000	13	1
Alone	5000	13	1
Alone	5000	13	1
Alone	5000	13	1
Alone	5000	14	1
Alone	5000	14	1
Alone	5000	15	1
Alone	5000	16	1
Alone	5000	5	1
Alone	5000	8	1
Alone	5000	10	1
Alone	5000	11	1
Alone	5000	14	1
Alone	5000	14	1
Alone	5000	14	1
Alone	5000	14	1
Alone	5000	14	1
Alone	5000	14	1
Alone	5000	14	1
Alone	5000	14	1
Alone	5000	14	1
Alone	5000	14	1
Alone	5000	14	1
Alone	5000	14	1
Alone	5000	14	1
Alone	5000	14	1
Alone	5000	14	1
Alone	5000	14	1
Alone	5000	15	1
Alone	5000	15	1
Alone	5000	15	1
Alone	5000	15	1
Alone	5000	15	1
Alone	5000	16	1
Alone	5000	16	1
Alone	5000	16	1
Alone	50000	5	1
Alone	50000	5	1
Alone	50000	8	1
Alone	50000	8	1
Alone	50000	8	1
Alone	50000	8	1
Alone	50000	8	1
Alone	50000	9	1
Alone	50000	9	1
Alone	50000	9	1
Alone	50000	9	1
Alone	50000	9	1
Alone	50000	9	1
Alone	50000	9	1
Alone	50000	9	1
Alone	50000	10	1
Alone	50000	10	1
Alone	50000	10	1
Alone	50000	10	1
Alone	50000	10	1
Alone	50000	10	1
Alone	50000	12	1
Alone	50000	13	1
Alone	50000	9	1
Alone	50000	9	1
Alone	50000	10	1
Alone	50000	10	1
Alone	50000	10	1
Alone	50000	10	1
Alone	50000	12	1
Alone	50000	12	1
Alone	50000	12	1
Alone	50000	12	1
Alone	50000	12	1
Alone	50000	12	1
Alone	50000	12	1
Alone	50000	12	1
Alone	50000	12	1
Alone	50000	12	1
Alone	50000	12	1
Alone	50000	12	1
Alone	50000	12	1
Alone	50000	12	1
Alone	50000	12	1
Alone	50000	12	1
Alone	50000	12	1
Alone	50000	12	1
Alone	50000	12	1
Alone	50000	12	1
Alone	50000	6	1
Alone	50000	7	1
Alone	50000	8	1
Alone	50000	8	1
Alone	50000	8	1
Alone	50000	8	1
Alone	50000	9	1
Alone	50000	10	1
Alone	50000	10	1
Alone	50000	10	1
Alone	50000	11	1
Alone	50000	13	1
Alone	50000	13	1
Alone	50000	13	1
Alone	50000	13	1
Alone	50000	13	1
Alone	50000	13	1
Alone	50000	13	1
Alone	50000	13	1
Alone	50000	13	1
Alone	50000	13	1
Alone	50000	13	1
Alone	50000	13	1
Alone	50000	13	1
Alone	50000	13	1
Alone	50000	13	1
Together	0	7	1
Together	0	15	1
Together	0	19	1
Together	0	19	1
Together	0	19	1
Together	0	19	1
Together	0	21	1
Together	0	23	1
Together	0	30	0
Together	0	30	0
Together	0	30	0
Together	0	30	0
Together	0	30	0
Together	0	30	0
Together	0	30	0
Together	0	30	0
Together	0	30	0
Together	0	30	0
Together	0	30	0
Together	0	30	0
Together	0	30	0
Together	0	30	0
Together	0	30	0
Together	0	30	0
Together	0	30	0
Together	0	30	0
Together	0	30	0
Together	0	7	1
Together	0	9	1
Together	0	10	1
Together	0	13	1
Together	0	15	1
Together	0	16	1
Together	0	16	1
Together	0	16	1
Together	0	19	1
Together	0	19	1
Together	0	19	1
Together	0	19	1
Together	0	19	1
Together	0	20	1
Together	0	22	1
Together	0	23	1
Together	0	23	1
Together	0	23	1
Together	0	30	0
Together	0	30	0
Together	0	30	0
Together	0	30	0
Together	0	30	0
Together	0	30	0
Together	0	30	0
Together	0	30	0
Together	0	30	0
Together	0	30	0
Together	0	30	0
Together	0	30	0
Together	0	7	1
Together	0	14	1
Together	0	22	1
Together	0	24	1
Together	0	25	1
Together	0	30	0
Together	0	30	0
Together	0	30	0
Together	0	30	0
Together	0	30	0
Together	0	30	0
Together	0	30	0
Together	0	30	0
Together	0	30	0
Together	0	30	0
Together	0	30	0
Together	0	30	0
Together	0	30	0
Together	0	30	0
Together	0	30	0
Together	0	30	0
Together	0	30	0
Together	0	30	0
Together	0	30	0
Together	0	30	0
Together	0	30	0
Together	0	30	0
Together	50	5	1
Together	50	14	1
Together	50	14	1
Together	50	14	1
Together	50	14	1
Together	50	14	1
Together	50	14	1
Together	50	14	1
Together	50	15	1
Together	50	19	1
Together	50	19	1
Together	50	19	1
Together	50	19	1
Together	50	19	1
Together	50	19	1
Together	50	19	1
Together	50	19	1
Together	50	19	1
Together	50	19	1
Together	50	19	1
Together	50	19	1
Together	50	19	1
Together	50	19	1
Together	50	19	1
Together	50	19	1
Together	50	19	1
Together	50	19	1
Together	50	19	1
Together	50	9	1
Together	50	12	1
Together	50	14	1
Together	50	14	1
Together	50	15	1
Together	50	15	1
Together	50	16	1
Together	50	16	1
Together	50	16	1
Together	50	16	1
Together	50	16	1
Together	50	16	1
Together	50	16	1
Together	50	16	1
Together	50	19	1
Together	50	19	1
Together	50	19	1
Together	50	19	1
Together	50	19	1
Together	50	19	1
Together	50	19	1
Together	50	19	1
Together	50	19	1
Together	50	19	1
Together	50	19	1
Together	50	19	1
Together	50	19	1
Together	50	11	1
Together	50	14	1
Together	50	14	1
Together	50	14	1
Together	50	14	1
Together	50	16	1
Together	50	16	1
Together	50	16	1
Together	50	16	1
Together	50	17	1
Together	50	17	1
Together	50	17	1
Together	50	17	1
Together	50	18	1
Together	50	18	1
Together	50	18	1
Together	50	18	1
Together	50	18	1
Together	50	18	1
Together	50	18	1
Together	50	20	1
Together	50	20	1
Together	50	22	1
Together	50	23	1
Together	500	7	1
Together	500	8	1
Together	500	11	1
Together	500	12	1
Together	500	12	1
Together	500	12	1
Together	500	12	1
Together	500	13	1
Together	500	13	1
Together	500	13	1
Together	500	13	1
Together	500	13	1
Together	500	13	1
Together	500	14	1
Together	500	14	1
Together	500	14	1
Together	500	14	1
Together	500	14	1
Together	500	14	1
Together	500	14	1
Together	500	15	1
Together	500	15	1
Together	500	15	1
Together	500	15	1
Together	500	19	1
Together	500	19	1
Together	500	19	1
Together	500	19	1
Together	500	12	1
Together	500	13	1
Together	500	14	1
Together	500	15	1
Together	500	15	1
Together	500	15	1
Together	500	15	1
Together	500	15	1
Together	500	15	1
Together	500	15	1
Together	500	15	1
Together	500	15	1
Together	500	16	1
Together	500	16	1
Together	500	16	1
Together	500	18	1
Together	500	18	1
Together	500	18	1
Together	500	18	1
Together	500	18	1
Together	500	18	1
Together	500	18	1
Together	500	18	1
Together	500	18	1
Together	500	18	1
Together	500	7	1
Together	500	10	1
Together	500	14	1
Together	500	14	1
Together	500	14	1
Together	500	14	1
Together	500	14	1
Together	500	15	1
Together	500	15	1
Together	500	15	1
Together	500	15	1
Together	500	16	1
Together	500	17	1
Together	500	17	1
Together	500	17	1
Together	500	17	1
Together	500	17	1
Together	500	17	1
Together	500	17	1
Together	500	17	1
Together	500	17	1
Together	500	17	1
Together	500	17	1
Together	500	17	1
Together	500	17	1
Together	500	18	1
Together	500	18	1
Together	5000	9	1
Together	5000	10	1
Together	5000	10	1
Together	5000	10	1
Together	5000	10	1
Together	5000	10	1
Together	5000	10	1
Together	5000	10	1
Together	5000	10	1
Together	5000	10	1
Together	5000	11	1
Together	5000	11	1
Together	5000	11	1
Together	5000	11	1
Together	5000	11	1
Together	5000	11	1
Together	5000	11	1
Together	5000	11	1
Together	5000	11	1
Together	5000	11	1
Together	5000	12	1
Together	5000	12	1
Together	5000	12	1
Together	5000	12	1
Together	5000	12	1
Together	5000	12	1
Together	5000	13	1
Together	5000	13	1
Together	5000	8	1
Together	5000	9	1
Together	5000	12	1
Together	5000	12	1
Together	5000	12	1
Together	5000	12	1
Together	5000	12	1
Together	5000	12	1
Together	5000	12	1
Together	5000	13	1
Together	5000	13	1
Together	5000	13	1
Together	5000	13	1
Together	5000	13	1
Together	5000	13	1
Together	5000	13	1
Together	5000	13	1
Together	5000	14	1
Together	5000	14	1
Together	5000	14	1
Together	5000	15	1
Together	5000	15	1
Together	5000	19	1
Together	5000	5	1
Together	5000	10	1
Together	5000	11	1
Together	5000	11	1
Together	5000	14	1
Together	5000	14	1
Together	5000	14	1
Together	5000	14	1
Together	5000	14	1
Together	5000	14	1
Together	5000	14	1
Together	5000	14	1
Together	5000	14	1
Together	5000	14	1
Together	5000	14	1
Together	5000	14	1
Together	5000	14	1
Together	5000	14	1
Together	5000	14	1
Together	5000	14	1
Together	5000	14	1
Together	5000	14	1
Together	5000	15	1
Together	5000	15	1
Together	5000	15	1
Together	5000	15	1
Together	5000	16	1
Together	5000	16	1
Together	50000	5	1
Together	50000	7	1
Together	50000	8	1
Together	50000	9	1
Together	50000	9	1
Together	50000	9	1
Together	50000	9	1
Together	50000	9	1
Together	50000	9	1
Together	50000	9	1
Together	50000	9	1
Together	50000	9	1
Together	50000	9	1
Together	50000	10	1
Together	50000	10	1
Together	50000	10	1
Together	50000	10	1
Together	50000	10	1
Together	50000	10	1
Together	50000	10	1
Together	50000	10	1
Together	50000	11	1
Together	50000	12	1
Together	50000	12	1
Together	50000	7	1
Together	50000	10	1
Together	50000	10	1
Together	50000	10	1
Together	50000	10	1
Together	50000	10	1
Together	50000	10	1
Together	50000	12	1
Together	50000	12	1
Together	50000	12	1
Together	50000	12	1
Together	50000	12	1
Together	50000	12	1
Together	50000	12	1
Together	50000	12	1
Together	50000	12	1
Together	50000	12	1
Together	50000	12	1
Together	50000	12	1
Together	50000	12	1
Together	50000	12	1
Together	50000	12	1
Together	50000	12	1
Together	50000	12	1
Together	50000	7	1
Together	50000	7	1
Together	50000	9	1
Together	50000	9	1
Together	50000	9	1
Together	50000	10	1
Together	50000	11	1
Together	50000	11	1
Together	50000	11	1
Together	50000	11	1
Together	50000	13	1
Together	50000	13	1
Together	50000	13	1
Together	50000	13	1
Together	50000	13	1
Together	50000	13	1
Together	50000	13	1
Together	50000	13	1
Together	50000	13	1
Together	50000	13	1

## Sheet: Figure 1a-e (Resistance males)
RS	Id	BLUD
Virgins	50	120000
Virgins	50	320000
Virgins	50	840000
Virgins	50	280000
Virgins	50	1040000
Virgins	50	80000
Virgins	50	320000
Virgins	50	320000
Virgins	50	440000
Virgins	50	840000
Virgins	50	680000
Virgins	50	320000
Virgins	50	1520000
Virgins	50	1120000
Virgins	50	720000
Virgins	50	120000
Virgins	50	480000
Virgins	50	960000
Virgins	50	880000
Virgins	50	440000
Virgins	50	1480000
Virgins	50	1320000
Virgins	50	1200000
Virgins	50	600000
Virgins	50	960000
Virgins	50	6000000
Virgins	50	1,4e+007
Virgins	50	4000000
Virgins	50	76000
Virgins	50	32000
Virgins	50	60000
Virgins	50	104000
Virgins	50	280000
Virgins	50	1400000
Virgins	50	1200000
Virgins	50	520000
Virgins	50	2800000
Virgins	50	3600000
Virgins	50	32000
Virgins	50	880000
Virgins	50	800000
Virgins	50	9600000
Virgins	50	1320000
Virgins	50	720000
Virgins	50	5200000
Virgins	50	880000
Virgins	50	1040000
Virgins	50	600000
Virgins	50	1160000
Virgins	50	6000000
Virgins	500	6400
Virgins	500	16400
Virgins	500	36000
Virgins	500	240000
Virgins	500	440000
Virgins	500	480000
Virgins	500	1440000
Virgins	500	800000
Virgins	500	1040000
Virgins	500	1120000
Virgins	500	1160000
Virgins	500	1360000
Virgins	500	1800000
Virgins	500	1600000
Virgins	500	1000000
Virgins	500	1600000
Virgins	500	1480000
Virgins	500	720000
Virgins	500	280000
Virgins	500	440000
Virgins	500	320000
Virgins	500	640000
Virgins	500	1200000
Virgins	500	800000
Virgins	500	440000
Virgins	500	120000
Virgins	500	360000
Virgins	500	440000
Virgins	500	560000
Virgins	500	680000
Virgins	500	680000
Virgins	500	680000
Virgins	500	880000
Virgins	500	680000
Virgins	500	240000
Virgins	500	480000
Virgins	500	160000
Virgins	500	1,28e+007
Virgins	500	10000000
Virgins	500	920000
Virgins	500	560000
Virgins	500	6800000
Virgins	500	560000
Virgins	500	120000
Virgins	500	840000
Virgins	500	440000
Virgins	500	440000
Virgins	500	1560000
Virgins	500	1280000
Virgins	500	360000
Virgins	500	240000
Virgins	500	120000
Virgins	500	240000
Virgins	500	880000
Virgins	500	120000
Virgins	500	200000
Virgins	500	480000
Virgins	500	200000
Virgins	500	36000
Virgins	500	240000
Virgins	500	88000
Virgins	500	360000
Virgins	500	640000
Virgins	500	1080000
Virgins	500	680000
Virgins	500	1240000
Virgins	500	400000
Virgins	500	360000
Virgins	500	400000
Virgins	500	4400000
Virgins	500	4000000
Virgins	5000	120000
Virgins	5000	4000000
Virgins	5000	2000000
Virgins	5000	9600000
Virgins	5000	6400000
Virgins	5000	7600000
Virgins	5000	2800000
Virgins	5000	2400000
Virgins	5000	4000000
Virgins	5000	2400000
Virgins	5000	4400000
Virgins	5000	6000000
Virgins	5000	6800000
Virgins	5000	6000000
Virgins	5000	6000000
Virgins	5000	2800000
Virgins	5000	2400000
Virgins	5000	5200000
Virgins	5000	4000000
Virgins	5000	2400000
Virgins	5000	1,52e+007
Virgins	5000	8400000
Virgins	5000	8800000
Virgins	5000	4800000
Virgins	5000	8000000
Virgins	5000	1,08e+007
Virgins	5000	1,16e+007
Virgins	5000	96000
Virgins	5000	140000
Virgins	5000	128000
Virgins	5000	132000
Virgins	5000	560000
Virgins	5000	280000
Virgins	5000	560000
Virgins	5000	1280000
Virgins	5000	2800000
Virgins	5000	3600000
Virgins	5000	5200000
Virgins	5000	2400000
Virgins	5000	5600000
Virgins	5000	1120000
Virgins	5000	1240000
Virgins	5000	1280000
Virgins	5000	1560000
Virgins	5000	1600000
Virgins	5000	3200000
Virgins	5000	320000
Virgins	5000	560000
Virgins	5000	440000
Virgins	5000	280000
Virgins	5000	560000
Virgins	5000	120000
Virgins	5000	320000
Virgins	5000	960000
Virgins	5000	800000
Virgins	5000	5200000
Virgins	5000	480000
Virgins	5000	600000
Virgins	5000	760000
Virgins	5000	2800000
Virgins	5000	1240000
Virgins	5000	2800000
Virgins	5000	2800000
Virgins	5000	6000000
Virgins	5000	3200000
Virgins	5000	4000000
Virgins	5000	1040000
Virgins	5000	240000
Virgins	5000	5200000
Virgins	5000	1800000
Virgins	5000	3600000
Virgins	5000	600000
Virgins	5000	280000
Virgins	50000	1040000
Virgins	50000	1120000
Virgins	50000	1920000
Virgins	50000	1560000
Virgins	50000	2160000
Virgins	50000	2040000
Virgins	50000	1800000
Virgins	50000	1520000
Virgins	50000	960000
Virgins	50000	960000
Virgins	50000	1040000
Virgins	50000	1120000
Virgins	50000	920000
Virgins	50000	1320000
Virgins	50000	1440000
Virgins	50000	880000
Virgins	50000	1400000
Virgins	50000	1280000
Virgins	50000	1200000
Virgins	50000	920000
Virgins	50000	1600000
Virgins	50000	1240000
Virgins	50000	2040000
Virgins	50000	1600000
Virgins	50000	1280000
Virgins	50000	480000
Virgins	50000	760000
Virgins	50000	1040000
Virgins	50000	2400000
Virgins	50000	1,8e+007
Virgins	50000	1760000
Virgins	50000	10800000
Virgins	50000	1,32e+007
Virgins	50000	1,12e+007
Virgins	50000	8000000
Virgins	50000	4800000
Virgins	50000	4800000
Virgins	50000	2400000
Virgins	50000	1320000
Virgins	50000	4400000
Virgins	50000	8800000
Virgins	50000	1,48e+007
Virgins	50000	2,24e+008
Virgins	50000	1,16e+007
Virgins	50000	5200000
Virgins	50000	7600000
Virgins	50000	5200000
Virgins	50000	2,4e+007
Virgins	50000	2400000
Virgins	50000	7200000
Virgins	50000	1200000
Virgins	50000	2000000
Virgins	50000	2400000
Virgins	50000	2000000
Virgins	50000	8000000
Virgins	50000	4400000
Virgins	50000	4000000
Virgins	50000	4000000
Virgins	50000	480000
Virgins	50000	680000
Virgins	50000	2800000
Virgins	50000	1480000
Virgins	50000	4800000
Virgins	50000	520000
Virgins	50000	1240000
Virgins	50000	1320000
Virgins	50000	5200000
Virgins	50000	2,04e+007
Virgins	50000	2,08e+007
Virgins	50000	30000000
Virgins	50000	1,24e+007
Virgins	50000	2,68e+007
Alone	50	880000
Alone	50	1440000
Alone	50	1080000
Alone	50	760000
Alone	50	1080000
Alone	50	1480000
Alone	50	720000
Alone	50	920000
Alone	50	1280000
Alone	50	1200000
Alone	50	1840000
Alone	50	560000
Alone	50	9600000
Alone	50	1,6e+007
Alone	50	1120000
Alone	50	680000
Alone	50	1200000
Alone	50	1280000
Alone	50	1720000
Alone	50	680000
Alone	50	680000
Alone	50	4400000
Alone	50	160000
Alone	50	28000
Alone	50	48000
Alone	50	760000
Alone	50	1120000
Alone	50	560000
Alone	50	1000000
Alone	50	1160000
Alone	50	880000
Alone	50	2800000
Alone	50	680000
Alone	50	600000
Alone	50	2000000
Alone	50	8400000
Alone	50	3600000
Alone	50	1040000
Alone	50	1600000
Alone	500	4000
Alone	500	16000
Alone	500	920000
Alone	500	1800000
Alone	500	4800000
Alone	500	520000
Alone	500	1360000
Alone	500	600000
Alone	500	1080000
Alone	500	1680000
Alone	500	840000
Alone	500	560000
Alone	500	880000
Alone	500	520000
Alone	500	1200000
Alone	500	2200000
Alone	500	1120000
Alone	500	1160000
Alone	500	920000
Alone	500	1520000
Alone	500	1200000
Alone	500	1200000
Alone	500	1560000
Alone	500	1200000
Alone	500	2000000
Alone	500	16000
Alone	500	80000
Alone	500	400000
Alone	500	120000
Alone	500	240000
Alone	500	80000
Alone	500	480000
Alone	500	520000
Alone	500	1240000
Alone	500	1640000
Alone	500	1480000
Alone	500	2080000
Alone	500	1800000
Alone	500	1360000
Alone	500	1160000
Alone	500	280000
Alone	500	560000
Alone	500	280000
Alone	500	360000
Alone	500	104000
Alone	500	160000
Alone	500	1240000
Alone	500	1440000
Alone	500	480000
Alone	500	600000
Alone	500	840000
Alone	500	5200000
Alone	500	4400000
Alone	500	4000000
Alone	500	48000
Alone	500	88000
Alone	500	1040000
Alone	500	2000000
Alone	500	4800000
Alone	5000	16800
Alone	5000	52000
Alone	5000	52000
Alone	5000	1520000
Alone	5000	4000000
Alone	5000	1,12e+007
Alone	5000	1960000
Alone	5000	1,32e+007
Alone	5000	1960000
Alone	5000	1560000
Alone	5000	2400000
Alone	5000	1880000
Alone	5000	1640000
Alone	5000	1240000
Alone	5000	5600000
Alone	5000	4800000
Alone	5000	8800000
Alone	5000	7200000
Alone	5000	10000000
Alone	5000	2,12e+007
Alone	5000	1,12e+007
Alone	5000	1080000
Alone	5000	720000
Alone	5000	1560000
Alone	5000	1800000
Alone	5000	1360000
Alone	5000	2160000
Alone	5000	1360000
Alone	5000	1360000
Alone	5000	1000000
Alone	5000	1440000
Alone	5000	760000
Alone	5000	1160000
Alone	5000	1040000
Alone	5000	960000
Alone	5000	4800000
Alone	5000	800000
Alone	5000	840000
Alone	5000	480000
Alone	5000	880000
Alone	5000	800000
Alone	5000	640000
Alone	5000	600000
Alone	5000	520000
Alone	5000	2800000
Alone	5000	1000000
Alone	5000	2400000
Alone	5000	1,76e+007
Alone	5000	720000
Alone	5000	8000000
Alone	5000	2800000
Alone	5000	2000000
Alone	5000	6000000
Alone	5000	2000000
Alone	5000	920000
Alone	5000	1480000
Alone	5000	800000
Alone	5000	4800000
Alone	5000	1400000
Alone	5000	840000
Alone	5000	1560000
Alone	5000	320000
Alone	5000	116000
Alone	5000	100000
Alone	5000	100000
Alone	5000	480000
Alone	5000	20000
Alone	5000	88000
Alone	5000	1600000
Alone	50000	6800
Alone	50000	2320000
Alone	50000	3160000
Alone	50000	1800000
Alone	50000	1640000
Alone	50000	2200000
Alone	50000	1600000
Alone	50000	1840000
Alone	50000	1360000
Alone	50000	1040000
Alone	50000	1160000
Alone	50000	880000
Alone	50000	4000000
Alone	50000	1400000
Alone	50000	3200000
Alone	50000	920000
Alone	50000	1880000
Alone	50000	1440000
Alone	50000	880000
Alone	50000	1400000
Alone	50000	920000
Alone	50000	4400000
Alone	50000	1400000
Alone	50000	76000
Alone	50000	1520000
Alone	50000	920000
Alone	50000	1000000
Alone	50000	3600000
Alone	50000	8800000
Alone	50000	800000
Alone	50000	440000
Alone	50000	600000
Alone	50000	1440000
Alone	50000	6000000
Alone	50000	9600000
Alone	50000	9600000
Alone	50000	5600000
Alone	50000	9600000
Alone	50000	6800000
Alone	50000	8800000
Alone	50000	6400000
Alone	50000	3600000
Alone	50000	4400000
Alone	50000	6800000
Alone	50000	6000000
Alone	50000	3200000
Alone	50000	6400000
Alone	50000	14400000
Alone	50000	8800000
Alone	50000	4400000
Alone	50000	5600000
Alone	50000	1400000
Alone	50000	13600000
Alone	50000	14000000
Alone	50000	9200000
Alone	50000	2800000
Alone	50000	10400000
Alone	50000	4400000
Alone	50000	4400000
Alone	50000	5600000
Alone	50000	18000000
Alone	50000	4800000
Alone	50000	280000
Alone	50000	40000
Alone	50000	880000
Alone	50000	800000
Alone	50000	4400000
Alone	50000	10000000
Alone	50000	2,4e+007
Alone	50000	14800000
Alone	50000	16000000
Alone	50000	13200000
Alone	50000	12000000
Alone	50000	16000000
Alone	50000	14000000
Alone	50000	8000000
Alone	50000	16800000
Alone	50000	20000000
Alone	50000	10400000
Alone	50000	13200000
Alone	50000	20000000
Alone	50000	16000000
Alone	50000	16000000
Alone	50000	20000000
Alone	50000	13200000
Alone	50000	20000000
Alone	50000	2,4e+007
Together	50	7200
Together	50	440000
Together	50	1360000
Together	50	480000
Together	50	1960000
Together	50	1040000
Together	50	1640000
Together	50	1400000
Together	50	800000
Together	50	1520000
Together	50	1600
Together	50	400
Together	50	48000
Together	50	240000
Together	50	360000
Together	50	720000
Together	50	840000
Together	50	6400000
Together	50	920000
Together	50	1,04e+007
Together	50	6800000
Together	50	1000000
Together	50	7200000
Together	50	800000
Together	50	760000
Together	50	8800000
Together	50	1040000
Together	50	760000
Together	50	560000
Together	50	640000
Together	50	24000
Together	50	400000
Together	50	6800000
Together	50	32000
Together	50	160000
Together	50	480000
Together	50	64000
Together	50	600000
Together	50	6000000
Together	50	4800000
Together	50	1120000
Together	50	760000
Together	50	3600000
Together	50	128000
Together	50	5600000
Together	50	400000
Together	50	320000
Together	50	84000
Together	50	400000
Together	500	2000
Together	500	8800
Together	500	5600
Together	500	96000
Together	500	320000
Together	500	680000
Together	500	840000
Together	500	1120000
Together	500	1720000
Together	500	1400000
Together	500	1240000
Together	500	1360000
Together	500	1880000
Together	500	9200000
Together	500	3600000
Together	500	76000
Together	500	40000
Together	500	560000
Together	500	520000
Together	500	720000
Together	500	240000
Together	500	560000
Together	500	240000
Together	500	400000
Together	500	640000
Together	500	480000
Together	500	400000
Together	500	840000
Together	500	1,16e+007
Together	500	8000000
Together	500	10000000
Together	500	1,36e+007
Together	500	5600000
Together	500	44000
Together	500	24000
Together	500	184000
Together	500	84000
Together	500	24000
Together	500	480000
Together	500	6800000
Together	500	400000
Together	500	960000
Together	500	400000
Together	500	100000
Together	500	40000
Together	500	560000
Together	500	44000
Together	500	76000
Together	500	104000
Together	500	760000
Together	500	24000
Together	500	8000000
Together	500	1280000
Together	5000	880000
Together	5000	1400000
Together	5000	1,48e+007
Together	5000	7200000
Together	5000	800000
Together	5000	1680000
Together	5000	1360000
Together	5000	680000
Together	5000	640000
Together	5000	760000
Together	5000	880000
Together	5000	280000
Together	5000	920000
Together	5000	8800000
Together	5000	1560000
Together	5000	1040000
Together	5000	1680000
Together	5000	1760000
Together	5000	920000
Together	5000	2120000
Together	5000	4800000
Together	5000	1400000
Together	5000	1720000
Together	5000	6400000
Together	5000	1,08e+007
Together	5000	1,36e+007
Together	5000	1,76e+007
Together	5000	1160000
Together	5000	64000
Together	5000	132000
Together	5000	116000
Together	5000	1520000
Together	5000	1240000
Together	5000	1120000
Together	5000	1120000
Together	5000	1600000
Together	5000	1960000
Together	5000	1320000
Together	5000	1560000
Together	5000	1160000
Together	5000	1160000
Together	5000	800000
Together	5000	1240000
Together	5000	520000
Together	5000	1440000
Together	5000	480000
Together	5000	100000
Together	5000	68000
Together	5000	56000
Together	5000	56000
Together	5000	52000
Together	5000	20000
Together	5000	480000
Together	5000	640000
Together	5000	960000
Together	5000	1400000
Together	5000	1,24e+007
Together	5000	360000
Together	5000	400000
Together	5000	880000
Together	5000	480000
Together	5000	1240000
Together	5000	560000
Together	5000	1200000
Together	5000	4800000
Together	5000	1000000
Together	5000	240000
Together	5000	240000
Together	5000	4800000
Together	5000	20000
Together	5000	108000
Together	5000	520000
Together	50000	140000
Together	50000	8000
Together	50000	108000
Together	50000	120000
Together	50000	1200000
Together	50000	1600000
Together	50000	1080000
Together	50000	680000
Together	50000	1480000
Together	50000	1520000
Together	50000	2120000
Together	50000	1120000
Together	50000	2440000
Together	50000	480000
Together	50000	1560000
Together	50000	8000000
Together	50000	400000
Together	50000	2240000
Together	50000	960000
Together	50000	1360000
Together	50000	680000
Together	50000	1000000
Together	50000	1160000
Together	50000	2080000
Together	50000	1680000
Together	50000	240000
Together	50000	320000
Together	50000	72000
Together	50000	400000
Together	50000	1440000
Together	50000	3200000
Together	50000	5600000
Together	50000	6,4e+007
Together	50000	5600000
Together	50000	6,8e+007
Together	50000	6000000
Together	50000	6800000
Together	50000	1,12e+007
Together	50000	1,24e+007
Together	50000	5600000
Together	50000	7600000
Together	50000	3600000
Together	50000	360000
Together	50000	480000
Together	50000	480000
Together	50000	840000
Together	50000	3600000
Together	50000	680000
Together	50000	4000000
Together	50000	400000
Together	50000	3600000
Together	50000	4400000
Together	50000	720000
Together	50000	440000
Together	50000	1000000
Together	50000	320000
Together	50000	880000
Together	50000	4000000
Together	50000	8000000
Together	50000	1,68e+007
Together	50000	4400000
Together	50000	7200000
Together	50000	1,2e+007
Together	50000	20000000
Together	50000	1200000
Together	50000	2,4e+007
Together	50000	240000
Together	50000	240000
Together	50000	4800000
Together	50000	20000
Together	50000	108000
Together	50000	520000

## Sheet: Figure 1a-e (Resistance females
RS	Id	BLUD
Virgins	50	1720000
Virgins	50	960000
Virgins	50	2160000
Virgins	50	1480000
Virgins	50	1000000
Virgins	50	10000000
Virgins	50	8000000
Virgins	50	4800000
Virgins	50	7200000
Virgins	50	5200000
Virgins	50	6800000
Virgins	50	1080000
Virgins	50	15200000
Virgins	50	6800000
Virgins	50	720000
Virgins	50	7200000
Virgins	50	40000
Virgins	50	1360000
Virgins	50	56000
Virgins	50	24000
Virgins	50	1040000
Virgins	50	1080000
Virgins	50	1280000
Virgins	50	960000
Virgins	50	4800000
Virgins	50	1160000
Virgins	50	760000
Virgins	50	44000
Virgins	50	2800000
Virgins	50	320000
Virgins	50	800000
Virgins	50	4400000
Virgins	500	1360000
Virgins	500	1840000
Virgins	500	1480000
Virgins	500	1400000
Virgins	500	1880000
Virgins	500	1720000
Virgins	500	1000000
Virgins	500	800000
Virgins	500	2080000
Virgins	500	44000
Virgins	500	1200000
Virgins	500	800000
Virgins	500	1000000
Virgins	500	120000
Virgins	500	80000
Virgins	500	440000
Virgins	500	1400000
Virgins	500	680000
Virgins	500	880000
Virgins	500	640000
Virgins	500	52000
Virgins	500	44000
Virgins	500	560000
Virgins	500	1,2e+007
Virgins	500	1,12e+007
Virgins	500	280000
Virgins	500	2000000
Virgins	500	48000
Virgins	500	760000
Virgins	500	200000
Virgins	500	1200000
Virgins	500	76000
Virgins	500	880000
Virgins	500	800000
Virgins	500	600000
Virgins	500	2800000
Virgins	500	80000
Virgins	500	320000
Virgins	500	1400000
Virgins	500	600000
Virgins	500	80000
Virgins	500	240000
Virgins	500	600000
Virgins	500	4000000
Virgins	5000	560000
Virgins	5000	40000
Virgins	5000	2000000
Virgins	5000	1,28e+007
Virgins	5000	4400000
Virgins	5000	2400000
Virgins	5000	3200000
Virgins	5000	3200000
Virgins	5000	4000000
Virgins	5000	8400000
Virgins	5000	5200000
Virgins	5000	4400000
Virgins	5000	4800000
Virgins	5000	5600000
Virgins	5000	7200000
Virgins	5000	1,48e+007
Virgins	5000	4000000
Virgins	5000	3600000
Virgins	5000	9200000
Virgins	5000	7600000
Virgins	5000	1,32e+007
Virgins	5000	2400000
Virgins	5000	9200000
Virgins	5000	1,32e+007
Virgins	5000	5200000
Virgins	5000	6400000
Virgins	5000	1,32e+007
Virgins	5000	1,28e+007
Virgins	5000	1,08e+007
Virgins	5000	160000
Virgins	5000	160000
Virgins	5000	240000
Virgins	5000	76000
Virgins	5000	400000
Virgins	5000	800000
Virgins	5000	920000
Virgins	5000	1120000
Virgins	5000	200000
Virgins	5000	600000
Virgins	5000	2000000
Virgins	5000	2800000
Virgins	5000	1720000
Virgins	5000	1840000
Virgins	5000	1920000
Virgins	5000	2800000
Virgins	5000	1280000
Virgins	5000	5600000
Virgins	5000	720000
Virgins	5000	1560000
Virgins	5000	1240000
Virgins	5000	3600000
Virgins	5000	360000
Virgins	5000	44000
Virgins	5000	60000
Virgins	5000	640000
Virgins	5000	8000000
Virgins	5000	3600000
Virgins	5000	800000
Virgins	5000	680000
Virgins	5000	560000
Virgins	5000	280000
Virgins	5000	360000
Virgins	5000	2800000
Virgins	5000	720000
Virgins	5000	840000
Virgins	5000	800000
Virgins	5000	8800000
Virgins	5000	680000
Virgins	50000	68000
Virgins	50000	5600000
Virgins	50000	5600000
Virgins	50000	4800000
Virgins	50000	8000000
Virgins	50000	4800000
Virgins	50000	6800000
Virgins	50000	5600000
Virgins	50000	4400000
Virgins	50000	1200000
Virgins	50000	5200000
Virgins	50000	3600000
Virgins	50000	5600000
Virgins	50000	6800000
Virgins	50000	7600000
Virgins	50000	15200000
Virgins	50000	6800000
Virgins	50000	13600000
Virgins	50000	13200000
Virgins	50000	13200000
Virgins	50000	15600000
Virgins	50000	10000000
Virgins	50000	8000000
Virgins	50000	10400000
Virgins	50000	6800000
Virgins	50000	14400000
Virgins	50000	13600000
Virgins	50000	11200000
Virgins	50000	21200000
Virgins	50000	640000
Virgins	50000	400000
Virgins	50000	1240000
Virgins	50000	480000
Virgins	50000	840000
Virgins	50000	1400000
Virgins	50000	1160000
Virgins	50000	3200000
Virgins	50000	18400000
Virgins	50000	10800000
Virgins	50000	9200000
Virgins	50000	9200000
Virgins	50000	1600000
Virgins	50000	15600000
Virgins	50000	8000000
Virgins	50000	14000000
Virgins	50000	6800000
Virgins	50000	8000000
Virgins	50000	800000
Virgins	50000	5600000
Virgins	50000	3600000
Virgins	50000	400000
Virgins	50000	2000000
Virgins	50000	2800000
Virgins	50000	1200000
Virgins	50000	4800000
Virgins	50000	2400000
Virgins	50000	12400000
Virgins	50000	8800000
Virgins	50000	18000000
Virgins	50000	12800000
Virgins	50000	20000000
Alone	50	1320000
Alone	50	1400000
Alone	50	1360000
Alone	50	1040000
Alone	50	1000000
Alone	50	1120000
Alone	50	800000
Alone	50	2000000
Alone	50	1480000
Alone	50	1800000
Alone	50	3200
Alone	50	1600
Alone	50	360000
Alone	50	100000
Alone	50	9200000
Alone	50	1920000
Alone	50	1,32e+007
Alone	50	1,72e+007
Alone	50	1,76e+007
Alone	50	1,16e+007
Alone	50	8000000
Alone	50	1,48e+007
Alone	50	1,44e+007
Alone	50	5200000
Alone	50	1,2e+007
Alone	50	2800000
Alone	50	112000
Alone	50	40000
Alone	50	44000
Alone	50	120000
Alone	50	12000
Alone	50	64000
Alone	50	104000
Alone	50	8000
Alone	50	72000
Alone	50	44000
Alone	50	24000
Alone	50	440000
Alone	50	44000
Alone	50	9600000
Alone	50	6800000
Alone	50	800000
Alone	50	1,2e+007
Alone	50	4400000
Alone	50	1,08e+007
Alone	50	640000
Alone	50	1080000
Alone	50	1,56e+007
Alone	500	8000
Alone	500	4000
Alone	500	8000
Alone	500	20000
Alone	500	68000
Alone	500	172000
Alone	500	88000
Alone	500	5600000
Alone	500	1480000
Alone	500	2400000
Alone	500	1400000
Alone	500	2320000
Alone	500	2440000
Alone	500	2440000
Alone	500	2280000
Alone	500	2360000
Alone	500	1080000
Alone	500	1680000
Alone	500	1200000
Alone	500	1800000
Alone	500	1480000
Alone	500	1200000
Alone	500	160000
Alone	500	560000
Alone	500	880000
Alone	500	480000
Alone	500	440000
Alone	500	1,44e+007
Alone	500	880000
Alone	500	840000
Alone	500	560000
Alone	500	480000
Alone	500	720000
Alone	500	640000
Alone	500	640000
Alone	500	680000
Alone	500	560000
Alone	500	1400000
Alone	500	120000
Alone	500	80000
Alone	500	80000
Alone	500	40000
Alone	500	840000
Alone	500	1560000
Alone	500	680000
Alone	500	680000
Alone	500	2800000
Alone	500	400000
Alone	500	200000
Alone	500	7200000
Alone	500	880000
Alone	500	1,28e+007
Alone	500	40000
Alone	500	240000
Alone	500	200000
Alone	500	440000
Alone	500	40000
Alone	5000	5600000
Alone	5000	1600000
Alone	5000	800000
Alone	5000	5200000
Alone	5000	2800000
Alone	5000	6400000
Alone	5000	3600000
Alone	5000	2000000
Alone	5000	2800000
Alone	5000	7600000
Alone	5000	3200000
Alone	5000	1,56e+007
Alone	5000	1,72e+007
Alone	5000	8400000
Alone	5000	1,12e+007
Alone	5000	1,24e+007
Alone	5000	9600000
Alone	5000	8800000
Alone	5000	1,44e+007
Alone	5000	20000000
Alone	5000	64000
Alone	5000	480000
Alone	5000	440000
Alone	5000	1160000
Alone	5000	1880000
Alone	5000	2080000
Alone	5000	6400000
Alone	5000	2800000
Alone	5000	4000000
Alone	5000	3200000
Alone	5000	3200000
Alone	5000	2800000
Alone	5000	4800000
Alone	5000	800000
Alone	5000	8000
Alone	5000	16000
Alone	5000	800000
Alone	5000	800000
Alone	5000	440000
Alone	5000	240000
Alone	5000	680000
Alone	5000	1800000
Alone	5000	1040000
Alone	5000	1040000
Alone	5000	280000
Alone	5000	280000
Alone	5000	160000
Alone	5000	840000
Alone	5000	1120000
Alone	5000	72000
Alone	5000	240000
Alone	5000	360000
Alone	5000	8400000
Alone	5000	5600000
Alone	5000	2800000
Alone	5000	5600000
Alone	50000	1800000
Alone	50000	1200000
Alone	50000	2840000
Alone	50000	2440000
Alone	50000	13600000
Alone	50000	560000
Alone	50000	960000
Alone	50000	840000
Alone	50000	1560000
Alone	50000	1560000
Alone	50000	1680000
Alone	50000	880000
Alone	50000	7600000
Alone	50000	1,6e+007
Alone	50000	9600000
Alone	50000	1,68e+007
Alone	50000	2,52e+007
Alone	50000	1440000
Alone	50000	800000
Alone	50000	1040000
Alone	50000	3200000
Alone	50000	2800000
Alone	50000	1600000
Alone	50000	4800000
Alone	50000	3600000
Alone	50000	7200000
Alone	50000	6000000
Alone	50000	9200000
Alone	50000	6000000
Alone	50000	13600000
Alone	50000	2800000
Alone	50000	3200000
Alone	50000	1200000
Alone	50000	1,72e+007
Alone	50000	1880000
Alone	50000	68000
Alone	50000	200000
Alone	50000	280000
Alone	50000	440000
Alone	50000	20000
Alone	50000	800000
Alone	50000	1200000
Alone	50000	6800000
Alone	50000	7600000
Alone	50000	6400000
Alone	50000	640000
Alone	50000	2,4e+007
Alone	50000	1400000
Alone	50000	2,4e+007
Alone	50000	3600000
Alone	50000	6000000
Alone	50000	8000000
Alone	50000	2,4e+007
Alone	50000	1200000
Alone	50000	8000000
Alone	50000	5600000
Alone	50000	1,6e+007
Alone	50000	12400000
Together	50	960000
Together	50	1840000
Together	50	1120000
Together	50	1840000
Together	50	3600000
Together	50	1600000
Together	50	1240000
Together	50	7200000
Together	50	5600
Together	50	52000
Together	50	520000
Together	50	600000
Together	50	640000
Together	50	600000
Together	50	520000
Together	50	400000
Together	50	400000
Together	50	1,16e+007
Together	50	960000
Together	50	6400000
Together	50	1320000
Together	50	5200000
Together	50	6400000
Together	50	960000
Together	50	1,16e+007
Together	50	880000
Together	50	960000
Together	50	1000000
Together	50	7200000
Together	50	280000
Together	50	1,8e+007
Together	50	148000
Together	50	1040000
Together	50	480000
Together	50	88000
Together	50	160000
Together	50	280000
Together	50	160000
Together	50	84000
Together	50	40000
Together	50	1280000
Together	50	1480000
Together	50	84000
Together	500	172000
Together	500	196000
Together	500	4800000
Together	500	4800000
Together	500	1400000
Together	500	2800000
Together	500	2000000
Together	500	1480000
Together	500	1160000
Together	500	960000
Together	500	880000
Together	500	2000000
Together	500	1680000
Together	500	920000
Together	500	880000
Together	500	840000
Together	500	1360000
Together	500	1920000
Together	500	6400000
Together	500	1880000
Together	500	3600000
Together	500	3200000
Together	500	960000
Together	500	1200000
Together	500	600000
Together	500	160000
Together	500	680000
Together	500	640000
Together	500	240000
Together	500	520000
Together	500	720000
Together	500	760000
Together	500	440000
Together	500	7200000
Together	500	1,04e+007
Together	500	1,56e+007
Together	500	1,24e+007
Together	500	1,32e+007
Together	500	1,48e+007
Together	500	1,44e+007
Together	500	1,24e+007
Together	500	8400000
Together	500	16000
Together	500	360000
Together	500	160000
Together	500	200000
Together	500	2000000
Together	500	9200000
Together	500	640000
Together	500	40000
Together	500	28000
Together	500	124000
Together	500	640000
Together	500	144000
Together	500	720000
Together	500	280000
Together	500	6000000
Together	500	8800000
Together	500	1040000
Together	500	640000
Together	500	600000
Together	500	400000
Together	500	36000
Together	500	28000
Together	5000	1560000
Together	5000	1160000
Together	5000	7200000
Together	5000	920000
Together	5000	1000000
Together	5000	1440000
Together	5000	1320000
Together	5000	800000
Together	5000	2440000
Together	5000	3200000
Together	5000	2400000
Together	5000	1000000
Together	5000	1560000
Together	5000	6000000
Together	5000	4800000
Together	5000	5600000
Together	5000	7600000
Together	5000	1,6e+007
Together	5000	6800000
Together	5000	3200000
Together	5000	6000000
Together	5000	3600000
Together	5000	1,6e+007
Together	5000	160000
Together	5000	600000
Together	5000	7200000
Together	5000	2240000
Together	5000	400000
Together	5000	1680000
Together	5000	2200000
Together	5000	4800000
Together	5000	1400000
Together	5000	1480000
Together	5000	4400000
Together	5000	3200000
Together	5000	4400000
Together	5000	2000000
Together	5000	2000000
Together	5000	1,16e+007
Together	5000	720000
Together	5000	96000
Together	5000	32000
Together	5000	1240000
Together	5000	920000
Together	5000	3200000
Together	5000	2000000
Together	5000	360000
Together	5000	3600000
Together	5000	960000
Together	5000	200000
Together	5000	440000
Together	5000	1680000
Together	5000	7200000
Together	5000	1840000
Together	5000	2800000
Together	5000	600000
Together	5000	360000
Together	5000	480000
Together	5000	4800000
Together	5000	960000
Together	5000	1800000
Together	5000	800000
Together	50000	1720000
Together	50000	1160000
Together	50000	4400000
Together	50000	1560000
Together	50000	1440000
Together	50000	1040000
Together	50000	880000
Together	50000	20000000
Together	50000	11200000
Together	50000	8800000
Together	50000	12800000
Together	50000	14000000
Together	50000	3200000
Together	50000	7600000
Together	50000	2800000
Together	50000	2,44e+007
Together	50000	800000
Together	50000	1760000
Together	50000	6400000
Together	50000	1720000
Together	50000	1800000
Together	50000	5200000
Together	50000	1880000
Together	50000	1080000
Together	50000	2800000
Together	50000	4800000
Together	50000	13600000
Together	50000	13600000
Together	50000	3600000
Together	50000	2000000
Together	50000	7200000
Together	50000	2,36e+007
Together	50000	7600000
Together	50000	12000000
Together	50000	10800000
Together	50000	9200000
Together	50000	12800000
Together	50000	4800000
Together	50000	5600000
Together	50000	14400000
Together	50000	2000000
Together	50000	400000
Together	50000	320000
Together	50000	520000
Together	50000	720000
Together	50000	1160000
Together	50000	400000
Together	50000	6400000
Together	50000	1320000
Together	50000	440000
Together	50000	640000
Together	50000	15200000
Together	50000	2,4e+007
Together	50000	2,4e+007
Together	50000	2,4e+007
Together	50000	2,12e+007
Together	50000	18400000
Together	50000	20000000
Together	50000	13600000

## Sheet: Fig. 2 and supp. Fig. 1 (males)
RS	Gene	Time (d)	Fold change
Virgin	Diptericin	1	0.05
Virgin	Diptericin	1	0.5
Virgin	Diptericin	1	6,34
Virgin	Diptericin	1	0.06
Virgin	Diptericin	1	0.52
Virgin	Diptericin	1	0.54
Virgin	Diptericin	1	1.22
Virgin	Diptericin	1	0.48
Virgin	Diptericin	1	0.24
Virgin	Diptericin	5	0.11
Virgin	Diptericin	5	0.09
Virgin	Diptericin	5	8,72
Virgin	Diptericin	5	0.63
Virgin	Diptericin	5	0.27
Virgin	Diptericin	5	0.25
Virgin	Diptericin	5	0.35
Virgin	Diptericin	5	1.14
Virgin	Diptericin	5	26,02
Virgin	Diptericin	10	4.29
Virgin	Diptericin	10	0.53
Virgin	Diptericin	10	6.74
Virgin	Diptericin	10	4.3
Virgin	Diptericin	10	1.7
Virgin	Diptericin	10	2.06
Virgin	Diptericin	10	3.52
Virgin	Diptericin	10	2.45
Virgin	Diptericin	10	3.95
Alone	Diptericin	1	0.82
Alone	Diptericin	1	0.61
Alone	Diptericin	1	2.4
Alone	Diptericin	1	0.48
Alone	Diptericin	1	0.6
Alone	Diptericin	1	1.59
Alone	Diptericin	1	1.36
Alone	Diptericin	1	0.72
Alone	Diptericin	1	1.61
Alone	Diptericin	5	205,21
Alone	Diptericin	5	51,42
Alone	Diptericin	5	4.32
Alone	Diptericin	5	7.7
Alone	Diptericin	5	18.24
Alone	Diptericin	5	7.97
Alone	Diptericin	5	4.04
Alone	Diptericin	5	7.66
Alone	Diptericin	5	0.81
Alone	Diptericin	10	0.82
Alone	Diptericin	10	0.9
Alone	Diptericin	10	0.91
Alone	Diptericin	10	3,82
Alone	Diptericin	10	1
Alone	Diptericin	10	0.28
Alone	Diptericin	10	0.14
Alone	Diptericin	10	1.22
Alone	Diptericin	10	0.36
Together	Diptericin	1	6.65
Together	Diptericin	1	6.32
Together	Diptericin	1	0,6
Together	Diptericin	1	2.64
Together	Diptericin	1	1.75
Together	Diptericin	1	3.92
Together	Diptericin	1	0,36
Together	Diptericin	1	1.42
Together	Diptericin	1	0.82
Together	Diptericin	5	0.2
Together	Diptericin	5	1.37
Together	Diptericin	5	null
Together	Diptericin	5	2.21
Together	Diptericin	5	1.46
Together	Diptericin	5	0.98
Together	Diptericin	5	0.59
Together	Diptericin	5	2.1
Together	Diptericin	5	1.13
Together	Diptericin	10	0.38
Together	Diptericin	10	0.33
Together	Diptericin	10	0.43
Together	Diptericin	10	0.01
Together	Diptericin	10	1.2
Together	Diptericin	10	0.27
Together	Diptericin	10	0.25
Together	Diptericin	10	null
Together	Diptericin	10	2,57
Virgin	Drosomycin	1	0.71
Virgin	Drosomycin	1	1.54
Virgin	Drosomycin	1	3.85
Virgin	Drosomycin	1	1.64
Virgin	Drosomycin	1	3.36
Virgin	Drosomycin	1	2.07
Virgin	Drosomycin	1	6.66
Virgin	Drosomycin	1	1.67
Virgin	Drosomycin	1	0.85
Virgin	Drosomycin	5	0.39
Virgin	Drosomycin	5	0.42
Virgin	Drosomycin	5	0.67
Virgin	Drosomycin	5	0.71
Virgin	Drosomycin	5	2,69
Virgin	Drosomycin	5	0.65
Virgin	Drosomycin	5	0.98
Virgin	Drosomycin	5	0.61
Virgin	Drosomycin	5	4,85
Virgin	Drosomycin	10	6,17
Virgin	Drosomycin	10	0.58
Virgin	Drosomycin	10	0.91
Virgin	Drosomycin	10	2.95
Virgin	Drosomycin	10	1.99
Virgin	Drosomycin	10	0.64
Virgin	Drosomycin	10	1.05
Virgin	Drosomycin	10	0.77
Virgin	Drosomycin	10	1.26
Alone	Drosomycin	1	0.58
Alone	Drosomycin	1	0.38
Alone	Drosomycin	1	0.82
Alone	Drosomycin	1	0.28
Alone	Drosomycin	1	0.17
Alone	Drosomycin	1	0.78
Alone	Drosomycin	1	null
Alone	Drosomycin	1	0.42
Alone	Drosomycin	1	0.77
Alone	Drosomycin	5	106,69
Alone	Drosomycin	5	16.46
Alone	Drosomycin	5	1.66
Alone	Drosomycin	5	4.08
Alone	Drosomycin	5	22.4
Alone	Drosomycin	5	1.63
Alone	Drosomycin	5	1.61
Alone	Drosomycin	5	9.24
Alone	Drosomycin	5	0.68
Alone	Drosomycin	10	6.11
Alone	Drosomycin	10	34.74
Alone	Drosomycin	10	176.28
Alone	Drosomycin	10	14.24
Alone	Drosomycin	10	89.37
Alone	Drosomycin	10	135.77
Alone	Drosomycin	10	36.55
Alone	Drosomycin	10	58.42
Alone	Drosomycin	10	18.92
Together	Drosomycin	1	2.03
Together	Drosomycin	1	2.34
Together	Drosomycin	1	3.16
Together	Drosomycin	1	0.53
Together	Drosomycin	1	2.03
Together	Drosomycin	1	0.87
Together	Drosomycin	1	0.26
Together	Drosomycin	1	0.92
Together	Drosomycin	1	0.26
Together	Drosomycin	5	1.06
Together	Drosomycin	5	1.62
Together	Drosomycin	5	null
Together	Drosomycin	5	1.37
Together	Drosomycin	5	1.54
Together	Drosomycin	5	1.22
Together	Drosomycin	5	0.68
Together	Drosomycin	5	1.04
Together	Drosomycin	5	0.95
Together	Drosomycin	10	0.35
Together	Drosomycin	10	0.68
Together	Drosomycin	10	4.81
Together	Drosomycin	10	2.35
Together	Drosomycin	10	4.3
Together	Drosomycin	10	1.01
Together	Drosomycin	10	1.19
Together	Drosomycin	10	1.18
Together	Drosomycin	10	3.26
Virgin	Upd3	1	null
Virgin	Upd3	1	0.08
Virgin	Upd3	1	0.86
Virgin	Upd3	1	0.45
Virgin	Upd3	1	0.83
Virgin	Upd3	1	3.95
Virgin	Upd3	1	3.51
Virgin	Upd3	1	2.15
Virgin	Upd3	1	4.32
Virgin	Upd3	5	null
Virgin	Upd3	5	0.1
Virgin	Upd3	5	0.3
Virgin	Upd3	5	null
Virgin	Upd3	5	5,99
Virgin	Upd3	5	0.53
Virgin	Upd3	5	0.2
Virgin	Upd3	5	0.47
Virgin	Upd3	5	3.18
Virgin	Upd3	10	17,4
Virgin	Upd3	10	1.86
Virgin	Upd3	10	9,16
Virgin	Upd3	10	3.22
Virgin	Upd3	10	1.77
Virgin	Upd3	10	0.54
Virgin	Upd3	10	0.4
Virgin	Upd3	10	0.34
Virgin	Upd3	10	2.78
Alone	Upd3	1	2.57
Alone	Upd3	1	3.53
Alone	Upd3	1	36,53
Alone	Upd3	1	4.07
Alone	Upd3	1	5.44
Alone	Upd3	1	1.82
Alone	Upd3	1	7.81
Alone	Upd3	1	4.87
Alone	Upd3	1	10.08
Alone	Upd3	5	4.03
Alone	Upd3	5	9,47
Alone	Upd3	5	1.03
Alone	Upd3	5	0.41
Alone	Upd3	5	5.16
Alone	Upd3	5	3.81
Alone	Upd3	5	1.75
Alone	Upd3	5	1.03
Alone	Upd3	5	0.58
Alone	Upd3	10	0.16
Alone	Upd3	10	2.2
Alone	Upd3	10	6.97
Alone	Upd3	10	0.8
Alone	Upd3	10	2.15
Alone	Upd3	10	1.89
Alone	Upd3	10	2.21
Alone	Upd3	10	0.67
Alone	Upd3	10	0.75
Together	Upd3	1	2.45
Together	Upd3	1	0.39
Together	Upd3	1	0.6
Together	Upd3	1	1.63
Together	Upd3	1	0.95
Together	Upd3	1	0.11
Together	Upd3	1	0.23
Together	Upd3	1	0.17
Together	Upd3	1	0.27
Together	Upd3	5	4.92
Together	Upd3	5	null
Together	Upd3	5	0,26
Together	Upd3	5	2.35
Together	Upd3	5	1.36
Together	Upd3	5	3.69
Together	Upd3	5	1.81
Together	Upd3	5	1.3
Together	Upd3	5	null
Together	Upd3	10	0.59
Together	Upd3	10	0.42
Together	Upd3	10	0.46
Together	Upd3	10	0.08
Together	Upd3	10	0.23
Together	Upd3	10	3.25
Together	Upd3	10	2.93
Together	Upd3	10	null
Together	Upd3	10	4.85
Virgin	Impl2	1	0.2
Virgin	Impl2	1	0.24
Virgin	Impl2	1	0.98
Virgin	Impl2	1	0.19
Virgin	Impl2	1	0.33
Virgin	Impl2	1	1.72
Virgin	Impl2	1	1.74
Virgin	Impl2	1	0.81
Virgin	Impl2	1	1.49
Virgin	Impl2	5	0,7
Virgin	Impl2	5	1.76
Virgin	Impl2	5	2.27
Virgin	Impl2	5	3.17
Virgin	Impl2	5	8,49
Virgin	Impl2	5	1.84
Virgin	Impl2	5	3
Virgin	Impl2	5	1.85
Virgin	Impl2	5	2.32
Virgin	Impl2	10	1.52
Virgin	Impl2	10	1.14
Virgin	Impl2	10	0.78
Virgin	Impl2	10	0.81
Virgin	Impl2	10	1.2
Virgin	Impl2	10	0.73
Virgin	Impl2	10	1.43
Virgin	Impl2	10	1.48
Virgin	Impl2	10	1.44
Alone	Impl2	1	0.89
Alone	Impl2	1	2.21
Alone	Impl2	1	1.33
Alone	Impl2	1	0.91
Alone	Impl2	1	1.16
Alone	Impl2	1	2.36
Alone	Impl2	1	3.69
Alone	Impl2	1	2.44
Alone	Impl2	1	4.84
Alone	Impl2	5	3.49
Alone	Impl2	5	1.62
Alone	Impl2	5	1.58
Alone	Impl2	5	0.84
Alone	Impl2	5	17,31
Alone	Impl2	5	0.58
Alone	Impl2	5	0.73
Alone	Impl2	5	0.64
Alone	Impl2	5	0.37
Alone	Impl2	10	2.17
Alone	Impl2	10	3.9
Alone	Impl2	10	4.48
Alone	Impl2	10	1.06
Alone	Impl2	10	1.6
Alone	Impl2	10	9.21
Alone	Impl2	10	6.26
Alone	Impl2	10	5.27
Alone	Impl2	10	14.65
Together	Impl2	1	0.7
Together	Impl2	1	0.61
Together	Impl2	1	1.23
Together	Impl2	1	0.98
Together	Impl2	1	0.83
Together	Impl2	1	2.9
Together	Impl2	1	3.31
Together	Impl2	1	2.02
Together	Impl2	1	2.69
Together	Impl2	5	1.19
Together	Impl2	5	0.89
Together	Impl2	5	null
Together	Impl2	5	0.86
Together	Impl2	5	0.7
Together	Impl2	5	1.36
Together	Impl2	5	1.22
Together	Impl2	5	0.88
Together	Impl2	5	0.8
Together	Impl2	10	0.95
Together	Impl2	10	0.56
Together	Impl2	10	0.93
Together	Impl2	10	0.87
Together	Impl2	10	1.11
Together	Impl2	10	1.58
Together	Impl2	10	1.05
Together	Impl2	10	null
Together	Impl2	10	1.24

## Sheet: Fig.2 and supp. Fig.1 (females)
RS	Gene	Time (d)	Fold change
Virgin	Diptericin	1	0.19
Virgin	Diptericin	1	0.32
Virgin	Diptericin	1	1.57
Virgin	Diptericin	1	37,47
Virgin	Diptericin	1	1.22
Virgin	Diptericin	1	3.28
Virgin	Diptericin	1	2.17
Virgin	Diptericin	1	0.78
Virgin	Diptericin	1	0.94
Virgin	Diptericin	5	24.92
Virgin	Diptericin	5	45.33
Virgin	Diptericin	5	2.71
Virgin	Diptericin	5	19.28
Virgin	Diptericin	5	282.56
Virgin	Diptericin	5	934,12
Virgin	Diptericin	5	98.64
Virgin	Diptericin	5	33.34
Virgin	Diptericin	5	275.16
Virgin	Diptericin	10	0.09
Virgin	Diptericin	10	1.49
Virgin	Diptericin	10	0.17
Virgin	Diptericin	10	0.99
Virgin	Diptericin	10	0.13
Virgin	Diptericin	10	24,8
Virgin	Diptericin	10	0.98
Virgin	Diptericin	10	0.43
Virgin	Diptericin	10	1.24
Alone	Diptericin	1	3.02
Alone	Diptericin	1	2.41
Alone	Diptericin	1	0.27
Alone	Diptericin	1	0.74
Alone	Diptericin	1	1.72
Alone	Diptericin	1	23,99
Alone	Diptericin	1	11,61
Alone	Diptericin	1	0.91
Alone	Diptericin	1	0.07
Alone	Diptericin	5	41,14
Alone	Diptericin	5	5.4
Alone	Diptericin	5	5.28
Alone	Diptericin	5	6.67
Alone	Diptericin	5	0.26
Alone	Diptericin	5	0.24
Alone	Diptericin	5	1.17
Alone	Diptericin	5	23,44
Alone	Diptericin	5	0.49
Alone	Diptericin	10	1.08
Alone	Diptericin	10	0.45
Alone	Diptericin	10	0.14
Alone	Diptericin	10	1.32
Alone	Diptericin	10	1.44
Alone	Diptericin	10	2.42
Alone	Diptericin	10	0.72
Alone	Diptericin	10	0.69
Alone	Diptericin	10	3.12
Together	Diptericin	1	3.02
Together	Diptericin	1	0.92
Together	Diptericin	1	5.03
Together	Diptericin	1	2.53
Together	Diptericin	1	81,96
Together	Diptericin	1	0,78
Together	Diptericin	1	0.82
Together	Diptericin	1	6.35
Together	Diptericin	1	8.6
Together	Diptericin	5	1.53
Together	Diptericin	5	0.67
Together	Diptericin	5	1.26
Together	Diptericin	5	7.39
Together	Diptericin	5	0.73
Together	Diptericin	5	3
Together	Diptericin	5	2.9
Together	Diptericin	5	3.63
Together	Diptericin	5	4.55
Together	Diptericin	10	5.83
Together	Diptericin	10	0,47
Together	Diptericin	10	1.4
Together	Diptericin	10	10.55
Together	Diptericin	10	71,62
Together	Diptericin	10	38.38
Together	Diptericin	10	4.03
Together	Diptericin	10	0,43
Together	Diptericin	10	1.71
Virgin	Drosomycin	1	2.09
Virgin	Drosomycin	1	2.42
Virgin	Drosomycin	1	5.58
Virgin	Drosomycin	1	13,05
Virgin	Drosomycin	1	2.73
Virgin	Drosomycin	1	1.37
Virgin	Drosomycin	1	1.33
Virgin	Drosomycin	1	1.31
Virgin	Drosomycin	1	1.61
Virgin	Drosomycin	5	1.15
Virgin	Drosomycin	5	0.23
Virgin	Drosomycin	5	1.4
Virgin	Drosomycin	5	1.37
Virgin	Drosomycin	5	3.33
Virgin	Drosomycin	5	2.03
Virgin	Drosomycin	5	1.69
Virgin	Drosomycin	5	1.16
Virgin	Drosomycin	5	1.26
Virgin	Drosomycin	10	0.87
Virgin	Drosomycin	10	3.47
Virgin	Drosomycin	10	2.1
Virgin	Drosomycin	10	0.94
Virgin	Drosomycin	10	1.47
Virgin	Drosomycin	10	9,04
Virgin	Drosomycin	10	1.38
Virgin	Drosomycin	10	1.12
Virgin	Drosomycin	10	1.81
Alone	Drosomycin	1	1.37
Alone	Drosomycin	1	1.2
Alone	Drosomycin	1	0.74
Alone	Drosomycin	1	0.9
Alone	Drosomycin	1	1.74
Alone	Drosomycin	1	0.95
Alone	Drosomycin	1	0,08
Alone	Drosomycin	1	1.55
Alone	Drosomycin	1	0.76
Alone	Drosomycin	5	1.54
Alone	Drosomycin	5	1.09
Alone	Drosomycin	5	0.24
Alone	Drosomycin	5	0.76
Alone	Drosomycin	5	0.95
Alone	Drosomycin	5	1.16
Alone	Drosomycin	5	0.99
Alone	Drosomycin	5	2.85
Alone	Drosomycin	5	1.06
Alone	Drosomycin	10	0.66
Alone	Drosomycin	10	1.09
Alone	Drosomycin	10	1.04
Alone	Drosomycin	10	1.42
Alone	Drosomycin	10	2.72
Alone	Drosomycin	10	5.64
Alone	Drosomycin	10	2.38
Alone	Drosomycin	10	4.83
Alone	Drosomycin	10	3.55
Together	Drosomycin	1	0.67
Together	Drosomycin	1	0.61
Together	Drosomycin	1	2.47
Together	Drosomycin	1	0.53
Together	Drosomycin	1	1.29
Together	Drosomycin	1	0.75
Together	Drosomycin	1	0.56
Together	Drosomycin	1	1.19
Together	Drosomycin	1	0.93
Together	Drosomycin	5	0.31
Together	Drosomycin	5	0.55
Together	Drosomycin	5	0.58
Together	Drosomycin	5	0.73
Together	Drosomycin	5	0.86
Together	Drosomycin	5	0.94
Together	Drosomycin	5	0.92
Together	Drosomycin	5	1.14
Together	Drosomycin	5	4,77
Together	Drosomycin	10	5.01
Together	Drosomycin	10	0.57
Together	Drosomycin	10	1.15
Together	Drosomycin	10	6.02
Together	Drosomycin	10	10.38
Together	Drosomycin	10	3.47
Together	Drosomycin	10	0.89
Together	Drosomycin	10	0.46
Together	Drosomycin	10	0.87
Virgin	Upd3	1	2.85
Virgin	Upd3	1	3.77
Virgin	Upd3	1	16.14
Virgin	Upd3	1	11.27
Virgin	Upd3	1	6.15
Virgin	Upd3	1	0.37
Virgin	Upd3	1	1.39
Virgin	Upd3	1	4.42
Virgin	Upd3	1	0.58
Virgin	Upd3	5	1.71
Virgin	Upd3	5	0.32
Virgin	Upd3	5	0.53
Virgin	Upd3	5	0.59
Virgin	Upd3	5	0.1
Virgin	Upd3	5	0.71
Virgin	Upd3	5	1.01
Virgin	Upd3	5	0.81
Virgin	Upd3	5	1.12
Virgin	Upd3	10	30,45
Virgin	Upd3	10	1
Virgin	Upd3	10	4,03
Virgin	Upd3	10	0.9
Virgin	Upd3	10	0.84
Virgin	Upd3	10	0.23
Virgin	Upd3	10	0.03
Virgin	Upd3	10	0.08
Virgin	Upd3	10	0.03
Alone	Upd3	1	1.84
Alone	Upd3	1	3.9
Alone	Upd3	1	0.14
Alone	Upd3	1	2.16
Alone	Upd3	1	0.08
Alone	Upd3	1	6.21
Alone	Upd3	1	6.83
Alone	Upd3	1	6.61
Alone	Upd3	1	11.31
Alone	Upd3	5	null
Alone	Upd3	5	3.11
Alone	Upd3	5	7.88
Alone	Upd3	5	6.49
Alone	Upd3	5	1.8
Alone	Upd3	5	0.67
Alone	Upd3	5	3.72
Alone	Upd3	5	45,1
Alone	Upd3	5	1.22
Alone	Upd3	10	0,05
Alone	Upd3	10	4.9
Alone	Upd3	10	0.08
Alone	Upd3	10	0.53
Alone	Upd3	10	0.11
Alone	Upd3	10	2.15
Alone	Upd3	10	0.38
Alone	Upd3	10	5
Alone	Upd3	10	0.42
Together	Upd3	1	0.3
Together	Upd3	1	0.14
Together	Upd3	1	0.29
Together	Upd3	1	0.08
Together	Upd3	1	0.09
Together	Upd3	1	0.77
Together	Upd3	1	null
Together	Upd3	1	1.83
Together	Upd3	1	1.11
Together	Upd3	5	19.96
Together	Upd3	5	5.25
Together	Upd3	5	2.6
Together	Upd3	5	3.85
Together	Upd3	5	4.71
Together	Upd3	5	5.89
Together	Upd3	5	7.48
Together	Upd3	5	null
Together	Upd3	5	null
Together	Upd3	10	0.4
Together	Upd3	10	0.15
Together	Upd3	10	0.63
Together	Upd3	10	1.52
Together	Upd3	10	0.71
Together	Upd3	10	0.83
Together	Upd3	10	0.17
Together	Upd3	10	0.21
Together	Upd3	10	0.77
Virgin	Impl2	1	0.29
Virgin	Impl2	1	0.35
Virgin	Impl2	1	0.37
Virgin	Impl2	1	0.79
Virgin	Impl2	1	0.47
Virgin	Impl2	1	1.21
Virgin	Impl2	1	1.31
Virgin	Impl2	1	1.23
Virgin	Impl2	1	0.78
Virgin	Impl2	5	2.37
Virgin	Impl2	5	0.83
Virgin	Impl2	5	0.86
Virgin	Impl2	5	1.52
Virgin	Impl2	5	0.58
Virgin	Impl2	5	0.86
Virgin	Impl2	5	1.37
Virgin	Impl2	5	0.55
Virgin	Impl2	5	0.53
Virgin	Impl2	10	0.29
Virgin	Impl2	10	1.06
Virgin	Impl2	10	0.49
Virgin	Impl2	10	1.35
Virgin	Impl2	10	0.72
Virgin	Impl2	10	0.61
Virgin	Impl2	10	0.34
Virgin	Impl2	10	0.63
Virgin	Impl2	10	0.56
Alone	Impl2	1	1.39
Alone	Impl2	1	1.37
Alone	Impl2	1	0.89
Alone	Impl2	1	0.92
Alone	Impl2	1	1.14
Alone	Impl2	1	2
Alone	Impl2	1	0.16
Alone	Impl2	1	2.36
Alone	Impl2	1	0.13
Alone	Impl2	5	2.23
Alone	Impl2	5	0.53
Alone	Impl2	5	0.74
Alone	Impl2	5	1.13
Alone	Impl2	5	0.4
Alone	Impl2	5	0.34
Alone	Impl2	5	0.76
Alone	Impl2	5	2.3
Alone	Impl2	5	0.5
Alone	Impl2	10	0.39
Alone	Impl2	10	0.52
Alone	Impl2	10	0.47
Alone	Impl2	10	0.63
Alone	Impl2	10	0.69
Alone	Impl2	10	0.9
Alone	Impl2	10	0.8
Alone	Impl2	10	1.23
Alone	Impl2	10	0.79
Together	Impl2	1	0.77
Together	Impl2	1	0.93
Together	Impl2	1	1.03
Together	Impl2	1	0.6
Together	Impl2	1	0.77
Together	Impl2	1	1.33
Together	Impl2	1	1.66
Together	Impl2	1	2.24
Together	Impl2	1	1.64
Together	Impl2	5	1.97
Together	Impl2	5	0.97
Together	Impl2	5	0.86
Together	Impl2	5	0.67
Together	Impl2	5	0.99
Together	Impl2	5	0.92
Together	Impl2	5	0.99
Together	Impl2	5	1.19
Together	Impl2	5	3,67
Together	Impl2	10	1.78
Together	Impl2	10	0.63
Together	Impl2	10	0.68
Together	Impl2	10	1.01
Together	Impl2	10	4,57
Together	Impl2	10	0.96
Together	Impl2	10	1.49
Together	Impl2	10	0.72
Together	Impl2	10	0.74

## Sheet: Fig.3 and supp. Fig.2 (males)
RS	Gene	Time (d)	Fold change	BEL
Virgin	EcR	1	1e-05	8.57
Virgin	EcR	1	0.001	13.54
Virgin	EcR	1	0.81	12.38
Virgin	EcR	1	0.36	1.99
Virgin	EcR	1	0.37	13.02
Virgin	EcR	1	2.54	777.65
Virgin	EcR	1	2.22	314.73
Virgin	EcR	1	0.64	202.2
Virgin	EcR	1	1.57	330
Virgin	EcR	5	0.67	19.9
Virgin	EcR	5	1.59	50.9
Virgin	EcR	5	null	20.72
Virgin	EcR	5	2.1	56.81
Virgin	EcR	5	1.08	8.87
Virgin	EcR	5	5.15	363.3
Virgin	EcR	5	7.27	130.36
Virgin	EcR	5	6.14	78.77
Virgin	EcR	5	5.09	93.46
Virgin	EcR	10	1.45	934.45
Virgin	EcR	10	0.38	17945.2
Virgin	EcR	10	0.46	653.92
Virgin	EcR	10	1.19	725.57
Virgin	EcR	10	0.89	302.96
Virgin	EcR	10	4.11	21242.1
Virgin	EcR	10	5.89	1991.5
Virgin	EcR	10	6.3	null
Virgin	EcR	10	6.03	4481.11
Alone	EcR	1	4.29	21.3
Alone	EcR	1	5.94	138.11
Alone	EcR	1	3.98	127.53
Alone	EcR	1	6.1	null
Alone	EcR	1	2.86	42.31
Alone	EcR	1	1.08	572.57
Alone	EcR	1	3.32	574.56
Alone	EcR	1	2.22	107.24
Alone	EcR	1	6.8	547.35
Alone	EcR	5	0.43	395.16
Alone	EcR	5	0.37	204.08
Alone	EcR	5	0.56	484.26
Alone	EcR	5	0.7	265.27
Alone	EcR	5	7.02	198.04
Alone	EcR	5	0.81	437.45
Alone	EcR	5	0.86	298.79
Alone	EcR	5	0.91	691.21
Alone	EcR	5	0.67	820.09
Alone	EcR	10	0.15	573.89
Alone	EcR	10	0.85	27.72
Alone	EcR	10	1.87	258.31
Alone	EcR	10	0.34	215.71
Alone	EcR	10	0.63	1395.25
Alone	EcR	10	0.18	24316.4
Alone	EcR	10	0.24	null
Alone	EcR	10	0.21	7031.62
Alone	EcR	10	0.32	18902.7
Together	EcR	1	41.77	3467.4
Together	EcR	1	4.66	1807.33
Together	EcR	1	0.12	1530.34
Together	EcR	1	0.31	21022.4
Together	EcR	1	0.59	2733.07
Together	EcR	1	0.11	737.4
Together	EcR	1	0.39	2119.69
Together	EcR	1	0.37	17.1
Together	EcR	1	0.52	860.86
Together	EcR	5	0.74	360.28
Together	EcR	5	0.66	650.91
Together	EcR	5	null	325.45
Together	EcR	5	0.26	864.85
Together	EcR	5	0.55	408.16
Together	EcR	5	0.9	186.49
Together	EcR	5	1.85	191.74
Together	EcR	5	1.42	227.49
Together	EcR	5	1.26	160.12
Together	EcR	10	0.45	145.98
Together	EcR	10	0.51	225.39
Together	EcR	10	0.43	417.7
Together	EcR	10	0.31	592.08
Together	EcR	10	0.2	195.54
Together	EcR	10	2.38	1.17669e+06
Together	EcR	10	1.56	125411
Together	EcR	10	null	847570
Together	EcR	10	3.83	613331

## Sheet: Fig.3 and supp. Fig.2 (females)
RS	Gene	Time (d)	Fold change	BEL
Virgin	EcR	1	0.36	330.76
Virgin	EcR	1	0.42	72.15
Virgin	EcR	1	0.32	106.13
Virgin	EcR	1	2.12	117.75
Virgin	EcR	1	0.45	55.57
Virgin	EcR	1	0.97	636.78
Virgin	EcR	1	0.78	638.25
Virgin	EcR	1	1.45	471.56
Virgin	EcR	1	0.83	265.57
Virgin	EcR	5	0.87	98.56
Virgin	EcR	5	0.8	146.66
Virgin	EcR	5	0.87	93.25
Virgin	EcR	5	0.85	93.89
Virgin	EcR	5	0.76	129.16
Virgin	EcR	5	0.6	367.43
Virgin	EcR	5	1.27	355.32
Virgin	EcR	5	0.84	191.74
Virgin	EcR	5	1.3	353.68
Virgin	EcR	10	1.49	352.05
Virgin	EcR	10	0.46	528.7
Virgin	EcR	10	0.51	268.04
Virgin	EcR	10	0.87	null
Virgin	EcR	10	0.16	268.04
Virgin	EcR	10	0.23	310.76
Virgin	EcR	10	0.15	151.83
Virgin	EcR	10	0.09	2836
Virgin	EcR	10	0.15	694.41
Alone	EcR	1	19.58	3.68
Alone	EcR	1	42.46	55.44
Alone	EcR	1	9.86	33.82
Alone	EcR	1	15.98	3.76
Alone	EcR	1	11.59	23.86
Alone	EcR	1	20.55	9921.26
Alone	EcR	1	29.89	4559.44
Alone	EcR	1	1.89	10511.2
Alone	EcR	1	57.2	11529
Alone	EcR	5	2.04	237.15
Alone	EcR	5	1.66	625.84
Alone	EcR	5	1.62	215.96
Alone	EcR	5	1.45	405.34
Alone	EcR	5	2.17	479.81
Alone	EcR	5	0.72	261.31
Alone	EcR	5	0.9	296.72
Alone	EcR	5	1.01	257.72
Alone	EcR	5	0.93	191.74
Alone	EcR	10	0.0005	907.85
Alone	EcR	10	0.31	1047.67
Alone	EcR	10	0.05	1509.28
Alone	EcR	10	0.07	null
Alone	EcR	10	0.07	1888.43
Alone	EcR	10	1.06	128.26
Alone	EcR	10	0.54	770.49
Alone	EcR	10	2.08	253.29
Alone	EcR	10	2	206.93
Together	EcR	1	1.05	18343.4
Together	EcR	1	0.3	578.55
Together	EcR	1	2.21	1146.46
Together	EcR	1	0.32	2745.73
Together	EcR	1	0.89	1525.05
Together	EcR	1	0.37	631.65
Together	EcR	1	0.32	732.31
Together	EcR	1	0.2	21365.2
Together	EcR	1	0.38	966.29
Together	EcR	5	0.78	525.05
Together	EcR	5	0.65	436.44
Together	EcR	5	1.43	562.73
Together	EcR	5	1.21	356.97
Together	EcR	5	0.59	472.11
Together	EcR	5	0.28	135.89
Together	EcR	5	0.17	207.88
Together	EcR	5	2.49	520.22
Together	EcR	5	3.8	251.54
Together	EcR	10	18.02	307.9
Together	EcR	10	1.36	53.06
Together	EcR	10	8.64	112.44
Together	EcR	10	3.87	39.3
Together	EcR	10	40.35	64.13
Together	EcR	10	1.14	75610.9
Together	EcR	10	2.54	143727
Together	EcR	10	1.04	201857
Together	EcR	10	2.13	47357.6

## Sheet: Fig.4_PCA_males
RS	Time	Diptericin	Drosomycin	Impl2	Upd3	EcR
Virgin	1	0.5	1.54	0.24	0.08	0.001
Virgin	1	6,34	3.85	0.98	0.86	0.81
Virgin	1	0.06	1.64	0.19	0.45	0.36
Virgin	1	0.52	3.36	0.33	0.83	0.37
Virgin	1	0.54	2.07	1.72	3.95	2.54
Virgin	1	1.22	6.66	1.74	3.51	2.22
Virgin	1	0.48	1.67	0.81	2.15	0.64
Virgin	1	0.24	0.85	1.49	4.32	1.57
Virgin	5	0.09	0.42	1.76	0.1	1.59
Virgin	5	0.27	2,69	8,49	5,99	1.08
Virgin	5	0.25	0.65	1.84	0.53	5.15
Virgin	5	0.35	0.98	3	0.2	7.27
Virgin	5	1.14	0.61	1.85	0.47	6.14
Virgin	5	26,02	4,85	2.32	3.18	5.09
Virgin	10	4.29	6,17	1.52	17,4	1.45
Virgin	10	0.53	0.58	1.14	1.86	0.38
Virgin	10	6.74	0.91	0.78	9,16	0.46
Virgin	10	4.3	2.95	0.81	3.22	1.19
Virgin	10	1.7	1.99	1.2	1.77	0.89
Virgin	10	2.06	0.64	0.73	0.54	4.11
Virgin	10	3.52	1.05	1.43	0.4	5.89
Virgin	10	2.45	0.77	1.48	0.34	6.3
Virgin	10	3.95	1.26	1.44	2.78	6.03
Alone	1	0.82	0.58	0.89	2.57	4.29
Alone	1	0.61	0.38	2.21	3.53	5.94
Alone	1	2.4	0.82	1.33	36,53	3.98
Alone	1	0.48	0.28	0.91	4.07	6.1
Alone	1	0.6	0.17	1.16	5.44	2.86
Alone	1	1.59	0.78	2.36	1.82	1.08
Alone	1	0.72	0.42	2.44	4.87	2.22
Alone	1	1.61	0.77	4.84	10.08	6.8
Alone	5	205,21	106,69	3.49	4.03	0.43
Alone	5	51,42	16.46	1.62	9,47	0.37
Alone	5	4.32	1.66	1.58	1.03	0.56
Alone	5	7.7	4.08	0.84	0.41	0.7
Alone	5	18.24	22.4	17,31	5.16	7.02
Alone	5	7.97	1.63	0.58	3.81	0.81
Alone	5	4.04	1.61	0.73	1.75	0.86
Alone	5	7.66	9.24	0.64	1.03	0.91
Alone	5	0.81	0.68	0.37	0.58	0.67
Alone	10	0.82	6.11	2.17	0.16	0.15
Alone	10	0.9	34.74	3.9	2.2	0.85
Alone	10	0.91	176.28	4.48	6.97	1.87
Alone	10	3,82	14.24	1.06	0.8	0.34
Alone	10	1	89.37	1.6	2.15	0.63
Alone	10	0.28	135.77	9.21	1.89	0.18
Alone	10	0.14	36.55	6.26	2.21	0.24
Alone	10	1.22	58.42	5.27	0.67	0.21
Alone	10	0.36	18.92	14.65	0.75	0.32
Together	1	6.65	2.03	0.7	2.45	41.77
Together	1	6.32	2.34	0.61	0.39	4.66
Together	1	0,6	3.16	1.23	0.6	0.12
Together	1	2.64	0.53	0.98	1.63	0.31
Together	1	1.75	2.03	0.83	0.95	0.59
Together	1	3.92	0.87	2.9	0.11	0.11
Together	1	0,36	0.26	3.31	0.23	0.39
Together	1	1.42	0.92	2.02	0.17	0.37
Together	1	0.82	0.26	2.69	0.27	0.52
Together	5	0.2	1.06	1.19	4.92	0.74
Together	5	2.21	1.37	0.86	2.35	0.26
Together	5	1.46	1.54	0.7	1.36	0.55
Together	5	0.98	1.22	1.36	3.69	0.9
Together	5	0.59	0.68	1.22	1.81	1.85
Together	5	2.1	1.04	0.88	1.3	1.42
Together	10	0.38	0.35	0.95	0.59	0.45
Together	10	0.33	0.68	0.56	0.42	0.51
Together	10	0.43	4.81	0.93	0.46	0.43
Together	10	0.01	2.35	0.87	0.08	0.31
Together	10	1.2	4.3	1.11	0.23	0.2
Together	10	0.27	1.01	1.58	3.25	2.38
Together	10	0.25	1.19	1.05	2.93	1.56
Together	10	2,57	3.26	1.24	4.85	3.83

## Sheet: Fig.4_PCA_females
RS	Time	Diptericin	Drosomycin	Impl2	Upd3	EcR
Virgin	1	0.19	2.09	0.29	2.85	0.36
Virgin	1	0.32	2.42	0.35	3.77	0.42
Virgin	1	1.57	5.58	0.37	16.14	0.32
Virgin	1	37,47	13,05	0.79	11.27	2.12
Virgin	1	1.22	2.73	0.47	6.15	0.45
Virgin	1	3.28	1.37	1.21	0.37	0.97
Virgin	1	2.17	1.33	1.31	1.39	0.78
Virgin	1	0.78	1.31	1.23	4.42	1.45
Virgin	1	0.94	1.61	0.78	0.58	0.83
Virgin	5	24.92	1.15	2.37	1.71	0.87
Virgin	5	45.33	0.23	0.83	0.32	0.8
Virgin	5	2.71	1.4	0.86	0.53	0.87
Virgin	5	19.28	1.37	1.52	0.59	0.85
Virgin	5	282.56	3.33	0.58	0.1	0.76
Virgin	5	934,12	2.03	0.86	0.71	0.6
Virgin	5	98.64	1.69	1.37	1.01	1.27
Virgin	5	33.34	1.16	0.55	0.81	0.84
Virgin	5	275.16	1.26	0.53	1.12	1.3
Virgin	10	0.09	0.87	0.29	30,45	1.49
Virgin	10	1.49	3.47	1.06	1	0.46
Virgin	10	0.17	2.1	0.49	4,03	0.51
Virgin	10	0.99	0.94	1.35	0.9	0.87
Virgin	10	0.13	1.47	0.72	0.84	0.16
Virgin	10	24,8	9,04	0.61	0.23	0.23
Virgin	10	0.98	1.38	0.34	0.03	0.15
Virgin	10	0.43	1.12	0.63	0.08	0.09
Virgin	10	1.24	1.81	0.56	0.03	0.15
Alone	1	3.02	1.37	1.39	1.84	19.58
Alone	1	2.41	1.2	1.37	3.9	42.46
Alone	1	0.27	0.74	0.89	0.14	9.86
Alone	1	0.74	0.9	0.92	2.16	15.98
Alone	1	1.72	1.74	1.14	0.08	11.59
Alone	1	23,99	0.95	2	6.21	20.55
Alone	1	11,61	0,08	0.16	6.83	29.89
Alone	1	0.91	1.55	2.36	6.61	1.89
Alone	1	0.07	0.76	0.13	11.31	57.2
Alone	5	5.4	1.09	0.53	3.11	1.66
Alone	5	5.28	0.24	0.74	7.88	1.62
Alone	5	6.67	0.76	1.13	6.49	1.45
Alone	5	0.26	0.95	0.4	1.8	2.17
Alone	5	0.24	1.16	0.34	0.67	0.72
Alone	5	1.17	0.99	0.76	3.72	0.9
Alone	5	23,44	2.85	2.3	45,1	1.01
Alone	5	0.49	1.06	0.5	1.22	0.93
Alone	10	1.08	0.66	0.39	0,05	0.0005
Alone	10	0.45	1.09	0.52	4.9	0.31
Alone	10	0.14	1.04	0.47	0.08	0.05
Alone	10	1.32	1.42	0.63	0.53	0.07
Alone	10	1.44	2.72	0.69	0.11	0.07
Alone	10	2.42	5.64	0.9	2.15	1.06
Alone	10	0.72	2.38	0.8	0.38	0.54
Alone	10	0.69	4.83	1.23	5	2.08
Alone	10	3.12	3.55	0.79	0.42	2
Together	1	3.02	0.67	0.77	0.3	1.05
Together	1	0.92	0.61	0.93	0.14	0.3
Together	1	5.03	2.47	1.03	0.29	2.21
Together	1	2.53	0.53	0.6	0.08	0.32
Together	1	81,96	1.29	0.77	0.09	0.89
Together	1	0,78	0.75	1.33	0.77	0.37
Together	1	6.35	1.19	2.24	1.83	0.2
Together	1	8.6	0.93	1.64	1.11	0.38
Together	5	1.53	0.31	1.97	19.96	0.78
Together	5	0.67	0.55	0.97	5.25	0.65
Together	5	1.26	0.58	0.86	2.6	1.43
Together	5	7.39	0.73	0.67	3.85	1.21
Together	5	0.73	0.86	0.99	4.71	0.59
Together	5	3	0.94	0.92	5.89	0.28
Together	5	2.9	0.92	0.99	7.48	0.17
Together	10	5.83	5.01	1.78	0.4	18.02
Together	10	0,47	0.57	0.63	0.15	1.36
Together	10	1.4	1.15	0.68	0.63	8.64
Together	10	10.55	6.02	1.01	1.52	3.87
Together	10	71,62	10.38	4,57	0.71	40.35
Together	10	38.38	3.47	0.96	0.83	1.14
Together	10	4.03	0.89	1.49	0.17	2.54
Together	10	0,43	0.46	0.72	0.21	1.04
Together	10	1.71	0.87	0.74	0.77	2.13

[truncated: 2 more sheets: Fig.4_PCA_Dimension1, Fig.4_PCA_Contribution]
